# Supplementary material for: Cell–Cell Contact Mediates Gene Expression and Fate Choice of Human Neural Stem/Progenitor Cells
Source: Cells. 2022 May 25;11(11):1741. doi: 10.3390/cells11111741 (PMC9179342; doi:10.3390/cells11111741)
Supplement: Supplementary file 1 [file cells-11-01741-s001.zip]

Archive with 3 entries (2 files):
- Supplemental Files/
- Supplemental Files/SupplementalFile1_HL_edgeR_DGE.xlsx
- Supplemental Files/Supplementary Table S1.pdf
