# Supplementary material for: Cell–Cell Contact Mediates Gene Expression and Fate Choice of Human Neural Stem/Progenitor Cells
Source: Cells. 2022 May 25;11(11):1741. doi: 10.3390/cells11111741 (PMC9179342; doi:10.3390/cells11111741)
Supplement: Supplementary file 1 [file cells-11-01741-s001.zip › Supplemental Files/SupplementalFile1_HL_edgeR_DGE.xlsx]

## Sheet: rawCountMatrix
Gene	Symbol	15L	150L	16L	15H	150H	16H
ENSG00000000003	TSPAN6	3540	2823	3099	2754	2931	2990
ENSG00000000005	TNMD	1	0	2	0	2	8
ENSG00000000419	DPM1	1884	1850	1801	928	1048	705
ENSG00000000457	SCYL3	783	726	712	710	834	568
ENSG00000000460	C1orf112	1259	1101	998	353	440	418
ENSG00000000938	FGR	1	0	0	0	1	6
ENSG00000000971	CFH	2	0	2	0	2	1
ENSG00000001036	FUCA2	5094	4044	3036	2796	3190	1644
ENSG00000001084	GCLC	1674	1398	1314	849	940	786
ENSG00000001167	NFYA	1373	1312	1180	1206	1231	992
ENSG00000001460	STPG1	255	241	210	236	191	276
ENSG00000001461	NIPAL3	4073	3910	2172	2065	2176	2939
ENSG00000001497	LAS1L	2798	2674	2612	1618	1761	1375
ENSG00000001561	ENPP4	640	225	2189	1070	721	2272
ENSG00000001617	SEMA3F	38	68	93	22	40	19
ENSG00000001626	CFTR	0	0	0	0	0	0
ENSG00000001629	ANKIB1	3667	3191	3255	3718	4086	4221
ENSG00000001630	CYP51A1	944	661	1205	257	268	444
ENSG00000001631	KRIT1	2037	1897	1736	1810	2070	1837
ENSG00000002016	RAD52	904	725	1098	1125	1149	1169
ENSG00000002079	MYH16	0	1	0	0	0	1
ENSG00000002330	BAD	1590	1311	1160	1247	1479	1237
ENSG00000002549	LAP3	10185	7079	9394	5496	8867	6790
ENSG00000002586	CD99	6961	6011	13116	4984	5408	9877
ENSG00000002587	HS3ST1	27	70	0	118	82	0
ENSG00000002726	AOC1	0	0	0	0	1	3
ENSG00000002745	WNT16	0	0	1	0	0	0
ENSG00000002746	HECW1	98	159	54	11	22	17
ENSG00000002822	MAD1L1	3015	2577	2003	1294	1462	1056
ENSG00000002834	LASP1	4867	5385	4472	1900	2033	4468
ENSG00000002919	SNX11	733	672	621	551	674	451
ENSG00000002933	TMEM176A	2	0	0	7	7	45
ENSG00000003056	M6PR	6028	5081	4985	3176	4259	2203
ENSG00000003096	KLHL13	1466	1571	1110	2199	2233	1029
ENSG00000003137	CYP26B1	1	0	7	3	20	30
ENSG00000003147	ICA1	260	261	266	321	400	315
ENSG00000003249	DBNDD1	702	757	283	1201	1145	341
ENSG00000003393	ALS2	3869	3132	3643	3747	4049	3193
ENSG00000003400	CASP10	4	1	2	4	7	5
ENSG00000003402	CFLAR	2863	2335	2434	2855	3035	2522
ENSG00000003436	TFPI	1473	3675	72	556	3610	252
ENSG00000003509	NDUFAF7	1044	961	1049	744	848	779
ENSG00000003756	RBM5	8228	7408	7676	9908	10856	10231
ENSG00000003987	MTMR7	3	6	3	2	2	6
ENSG00000003989	SLC7A2	3285	2569	2909	488	194	316
ENSG00000004059	ARF5	2799	2433	2389	2521	2832	2533
ENSG00000004139	SARM1	3008	2463	2476	2326	2664	2176
ENSG00000004142	POLDIP2	5501	4683	4434	3399	3898	2830
ENSG00000004399	PLXND1	2320	1131	1926	2259	2011	1403
ENSG00000004455	AK2	8857	7808	7239	4019	4292	2550
ENSG00000004468	CD38	25	7	29	47	114	68
ENSG00000004478	FKBP4	7628	7482	7068	1843	2377	1483
ENSG00000004487	KDM1A	21383	17551	17070	11482	11218	7359
ENSG00000004534	RBM6	4352	4358	4926	4576	5015	4061
ENSG00000004660	CAMKK1	380	352	746	149	154	121
ENSG00000004700	RECQL	4056	3671	3252	1788	2185	1255
ENSG00000004766	CCDC132	1387	1411	1441	1346	1711	1435
ENSG00000004776	HSPB6	1	3	4	2	2	2
ENSG00000004777	ARHGAP33	222	230	312	317	366	335
ENSG00000004779	NDUFAB1	3732	3294	3052	1581	1777	1048
ENSG00000004799	PDK4	3	4	15	9	44	80
ENSG00000004809	SLC22A16	0	0	0	0	0	0
ENSG00000004838	ZMYND10	110	69	127	303	221	933
ENSG00000004846	ABCB5	5	4	6	3	11	5
ENSG00000004848	ARX	5	2	0	60	15	2
ENSG00000004864	SLC25A13	3331	3166	2532	1671	1937	677
ENSG00000004866	ST7	511	470	391	399	379	227
ENSG00000004897	CDC27	5439	5332	4767	2587	3039	2210
ENSG00000004939	SLC4A1	0	0	0	0	0	0
ENSG00000004948	CALCR	0	0	0	0	0	0
ENSG00000004961	HCCS	613	597	586	315	431	285
ENSG00000004975	DVL2	3418	2705	2732	2709	2959	2169
ENSG00000005001	PRSS22	0	0	0	0	0	0
ENSG00000005007	UPF1	5546	4328	4928	3667	3782	3279
ENSG00000005020	SKAP2	27	19	6	58	46	23
ENSG00000005022	SLC25A5	7437	7549	6910	3474	3657	2255
ENSG00000005059	CCDC109B	942	328	889	671	464	523
ENSG00000005073	HOXA11	17	1	0	13	2	0
ENSG00000005075	POLR2J	957	728	752	717	851	606
ENSG00000005100	DHX33	2853	2688	2762	1587	1730	1274
ENSG00000005102	MEOX1	0	0	0	0	4	0
ENSG00000005108	THSD7A	273	520	18	216	238	117
ENSG00000005156	LIG3	2964	2628	2653	1619	1644	1108
ENSG00000005175	RPAP3	2025	1998	1949	990	1201	915
ENSG00000005187	ACSM3	33	27	16	22	9	5
ENSG00000005189	AC004381.6	413	373	502	147	206	214
ENSG00000005194	CIAPIN1	3996	3524	3219	2269	2301	1542
ENSG00000005206	SPPL2B	2904	2156	3185	4170	4553	4381
ENSG00000005238	FAM214B	844	760	807	1370	1606	1334
ENSG00000005243	COPZ2	10	9	7	12	21	35
ENSG00000005249	PRKAR2B	698	781	861	198	304	311
ENSG00000005302	MSL3	1585	1658	1270	1195	1266	1016
ENSG00000005339	CREBBP	1976	1928	1537	2193	2413	1883
ENSG00000005379	BZRAP1	194	204	530	1317	1178	2464
ENSG00000005381	MPO	0	0	0	0	0	0
ENSG00000005421	PON1	1	1	0	0	0	0
ENSG00000005436	GCFC2	2004	1825	1841	1087	1146	1161
ENSG00000005448	WDR54	1909	1273	2076	1436	1214	1376
ENSG00000005469	CROT	495	407	509	654	782	1029
ENSG00000005471	ABCB4	2	4	6	0	0	12
ENSG00000005483	KMT2E	2684	3246	2066	3250	3549	2344
ENSG00000005486	RHBDD2	2456	1520	3041	2387	2450	2399
ENSG00000005513	SOX8	3432	1454	1710	3497	2359	1442
ENSG00000005700	IBTK	7394	7114	5618	4403	4745	3421
ENSG00000005801	ZNF195	3120	2601	2356	2392	2255	1346
ENSG00000005810	MYCBP2	9322	11558	6539	4951	5006	3606
ENSG00000005812	FBXL3	3544	3529	2737	2586	2829	2787
ENSG00000005844	ITGAL	0	0	0	0	0	1
ENSG00000005882	PDK2	1098	951	814	1470	1633	1349
ENSG00000005884	ITGA3	7936	3500	14082	1875	1824	1526
ENSG00000005889	ZFX	3118	2799	2621	2566	2909	2410
ENSG00000005893	LAMP2	9198	6255	4874	13048	13369	6501
ENSG00000005955	GGNBP2	2673	2449	2279	2035	2451	1579
ENSG00000005961	ITGA2B	22	15	15	47	32	49
ENSG00000005981	ASB4	5	2	0	4	1	0
ENSG00000006007	GDE1	3389	2661	2862	2762	3263	2730
ENSG00000006015	C19orf60	1644	1249	1577	960	1040	1105
ENSG00000006016	CRLF1	9	6	36	36	20	185
ENSG00000006025	OSBPL7	668	611	725	1135	1227	1015
ENSG00000006042	TMEM98	1407	1723	1060	1288	891	1002
ENSG00000006047	YBX2	33	39	38	57	63	51
ENSG00000006059	KRT33A	0	0	0	0	0	0
ENSG00000006062	MAP3K14	695	488	559	1279	1334	752
ENSG00000006071	ABCC8	228	222	7	621	499	35
ENSG00000006074	CCL18	0	0	0	0	0	0
ENSG00000006075	CCL3	0	0	0	0	0	0
ENSG00000006114	SYNRG	1780	1678	1939	1928	2204	1753
ENSG00000006116	CACNG3	0	0	0	0	0	0
ENSG00000006118	TMEM132A	5397	5110	5233	4936	6624	7280
ENSG00000006125	AP2B1	3889	3810	4262	5488	6512	6505
ENSG00000006128	TAC1	0	0	0	0	0	0
ENSG00000006194	ZNF263	2902	2583	2265	1850	1999	1463
ENSG00000006210	CX3CL1	1034	338	1919	829	986	838
ENSG00000006282	SPATA20	1688	1970	2011	1741	2234	2182
ENSG00000006283	CACNA1G	53	31	11	15	29	51
ENSG00000006327	TNFRSF12A	3877	2213	5118	856	1718	204
ENSG00000006377	DLX6	0	0	0	1	18	2
ENSG00000006432	MAP3K9	20	39	13	19	19	22
ENSG00000006451	RALA	1376	1361	1360	1338	1440	1054
ENSG00000006453	BAIAP2L1	8	5	9	0	0	0
ENSG00000006459	KDM7A	577	650	689	921	1083	929
ENSG00000006468	ETV1	14043	15764	8717	5677	9018	3847
ENSG00000006530	AGK	2042	1904	2116	1178	1186	1046
ENSG00000006534	ALDH3B1	556	267	876	233	336	244
ENSG00000006555	TTC22	0	0	0	0	0	1
ENSG00000006576	PHTF2	2249	2252	1757	611	717	537
ENSG00000006606	CCL26	0	0	1	1	0	2
ENSG00000006607	FARP2	3547	2583	2880	2107	2266	1438
ENSG00000006611	USH1C	1	0	0	0	2	0
ENSG00000006625	GGCT	3367	2782	2738	1226	1287	710
ENSG00000006634	DBF4	2863	2660	2353	553	486	524
ENSG00000006638	TBXA2R	8	17	9	7	5	27
ENSG00000006652	IFRD1	3401	2791	3405	3567	3611	2823
ENSG00000006659	LGALS14	0	0	0	0	0	0
ENSG00000006695	COX10	871	760	690	552	526	315
ENSG00000006704	GTF2IRD1	1083	911	956	987	1002	898
ENSG00000006712	PAF1	2336	2164	2139	1610	2113	1588
ENSG00000006715	VPS41	4549	3929	4108	5529	6077	5535
ENSG00000006740	ARHGAP44	34	34	38	60	98	168
ENSG00000006744	ELAC2	4444	4400	4016	2587	3237	2198
ENSG00000006747	SCIN	3	7	4	2	11	3
ENSG00000006756	ARSD	851	929	685	865	1146	829
ENSG00000006757	PNPLA4	0	0	0	0	0	0
ENSG00000006788	MYH13	0	0	0	0	0	0
ENSG00000006831	ADIPOR2	3234	2693	2732	1732	1869	1634
ENSG00000006837	CDKL3	163	116	150	136	176	164
ENSG00000007001	UPP2	3	0	1	0	1	1
ENSG00000007038	PRSS21	0	0	0	0	0	0
ENSG00000007047	MARK4	670	533	598	859	934	682
ENSG00000007062	PROM1	1526	775	883	3721	1566	1168
ENSG00000007080	CCDC124	1258	1086	1095	818	974	667
ENSG00000007129	CEACAM21	1	0	0	0	0	0
ENSG00000007168	PAFAH1B1	8979	7412	7820	7859	9034	8131
ENSG00000007171	NOS2	2796	1486	1366	64	63	27
ENSG00000007174	DNAH9	3150	829	4830	1852	1209	1514
ENSG00000007202	KIAA0100	14682	13104	12920	7427	9038	5223
ENSG00000007216	SLC13A2	0	0	0	0	0	0
ENSG00000007237	GAS7	22918	11948	3812	23915	17289	8755
ENSG00000007255	TRAPPC6A	603	575	494	550	585	600
ENSG00000007264	MATK	3	1	0	1	1	2
ENSG00000007306	CEACAM7	0	0	0	0	0	0
ENSG00000007312	CD79B	5	0	15	1	0	0
ENSG00000007314	SCN4A	10	0	300	2	0	40
ENSG00000007341	ST7L	1098	990	1141	943	1083	877
ENSG00000007350	TKTL1	0	0	0	9	9	2
ENSG00000007372	PAX6	2063	1677	3324	4769	6083	7514
ENSG00000007376	RPUSD1	1563	1285	1105	746	833	538
ENSG00000007384	RHBDF1	1255	1315	622	1137	1134	488
ENSG00000007392	LUC7L	5399	4853	5268	4715	4958	4252
ENSG00000007402	CACNA2D2	12	4	8	42	41	22
ENSG00000007516	BAIAP3	250	67	324	1653	995	3885
ENSG00000007520	TSR3	2446	2038	1798	1628	1859	1356
ENSG00000007541	PIGQ	2577	1763	2667	2729	3183	2619
ENSG00000007545	CRAMP1L	1324	1141	1140	1347	1423	1074
ENSG00000007866	TEAD3	272	346	299	578	676	460
ENSG00000007908	SELE	0	0	0	0	0	0
ENSG00000007923	DNAJC11	3916	3318	3133	2105	2571	1406
ENSG00000007933	FMO3	0	0	0	0	0	0
ENSG00000007944	MYLIP	342	673	105	212	256	114
ENSG00000007952	NOX1	0	0	0	0	0	0
ENSG00000007968	E2F2	790	646	740	93	132	64
ENSG00000008018	PSMB1	8155	7192	6658	4141	4864	2746
ENSG00000008056	SYN1	4	9	10	18	16	25
ENSG00000008083	JARID2	2400	1749	2392	2810	2394	2111
ENSG00000008086	CDKL5	102	326	17	562	1010	49
ENSG00000008118	CAMK1G	39	13	10	17	20	14
ENSG00000008128	CDK11A	391	375	419	365	401	321
ENSG00000008130	NADK	3370	2853	3186	2780	3416	2431
ENSG00000008196	TFAP2B	12	22	0	36	36	0
ENSG00000008197	TFAP2D	0	0	0	0	0	0
ENSG00000008226	DLEC1	11	18	31	46	46	196
ENSG00000008256	CYTH3	1218	1837	772	1117	1330	848
ENSG00000008277	ADAM22	1963	1140	2912	2421	2135	3437
ENSG00000008282	SYPL1	2476	2693	3511	2271	3057	3762
ENSG00000008283	CYB561	794	381	938	705	714	547
ENSG00000008294	SPAG9	14945	12257	16753	23367	26355	27688
ENSG00000008300	CELSR3	2465	1838	1932	2435	1847	1506
ENSG00000008311	AASS	2563	2704	2682	2123	2577	2246
ENSG00000008323	PLEKHG6	4	1	12	4	2	8
ENSG00000008324	SS18L2	637	679	571	323	336	230
ENSG00000008382	MPND	530	321	499	503	508	365
ENSG00000008394	MGST1	1561	1025	2712	704	1381	1137
ENSG00000008405	CRY1	1848	1661	1670	2372	1789	1882
ENSG00000008438	PGLYRP1	0	0	0	0	0	0
ENSG00000008441	NFIX	4028	2657	2797	8967	12063	7332
ENSG00000008513	ST3GAL1	1684	1578	1897	316	368	74
ENSG00000008516	MMP25	3	3	1	2	3	1
ENSG00000008517	IL32	4	0	2	1	1	2
ENSG00000008710	PKD1	8018	5958	6799	6669	7333	6177
ENSG00000008735	MAPK8IP2	93	99	65	294	203	337
ENSG00000008838	MED24	3766	2784	3598	2974	3260	3176
ENSG00000008853	RHOBTB2	766	896	714	515	766	1323
ENSG00000008869	HEATR5B	2214	2131	1965	2106	2510	2105
ENSG00000008952	SEC62	4980	4686	4784	4000	4676	3700
ENSG00000008988	RPS20	31537	27767	24817	21151	21256	18068
ENSG00000009307	CSDE1	38323	35842	29682	23699	25759	17241
ENSG00000009335	UBE3C	7642	6704	6054	3470	3911	2601
ENSG00000009413	REV3L	8300	12525	4907	10366	13282	4800
ENSG00000009694	TENM1	1	4	5	1	3	10
ENSG00000009709	PAX7	0	0	0	0	0	0
ENSG00000009724	MASP2	7	12	6	4	6	6
ENSG00000009765	IYD	0	0	0	0	0	0
ENSG00000009780	FAM76A	722	637	583	749	907	760
ENSG00000009790	TRAF3IP3	2	4	1	2	1	1
ENSG00000009830	POMT2	2984	2429	1932	2082	2432	1628
ENSG00000009844	VTA1	3221	3012	3070	1886	2362	1788
ENSG00000009950	MLXIPL	2	2	7	16	2	7
ENSG00000009954	BAZ1B	10254	8915	8416	5442	5913	4140
ENSG00000010017	RANBP9	4765	3365	3581	4340	5092	2808
ENSG00000010030	ETV7	12	3	19	8	8	25
ENSG00000010072	SPRTN	1116	1061	1111	843	1058	876
ENSG00000010165	METTL13	2565	2346	1986	1297	1534	1059
ENSG00000010219	DYRK4	744	721	759	770	810	688
ENSG00000010244	ZNF207	13995	12546	11820	10375	11042	8448
ENSG00000010256	UQCRC1	10787	8786	8673	6199	6507	4453
ENSG00000010270	STARD3NL	2700	2400	2801	2019	2509	2071
ENSG00000010278	CD9	2275	1497	1581	2924	2349	1598
ENSG00000010282	HHATL	16	7	3	53	19	19
ENSG00000010292	NCAPD2	8687	7869	7467	2938	2974	3070
ENSG00000010295	IFFO1	2053	1919	1490	1672	1938	981
ENSG00000010310	GIPR	32	30	32	57	35	41
ENSG00000010318	PHF7	128	109	178	84	118	131
ENSG00000010319	SEMA3G	10	11	7	12	8	21
ENSG00000010322	NISCH	6260	4901	5518	6914	7238	5582
ENSG00000010327	STAB1	0	2	6	7	3	10
ENSG00000010361	FUZ	1317	924	1173	874	872	940
ENSG00000010379	SLC6A13	1	3	2	9	16	18
ENSG00000010404	IDS	4938	3276	6628	2195	2609	2746
ENSG00000010438	PRSS3	0	0	0	0	0	0
ENSG00000010539	ZNF200	851	838	763	575	625	519
ENSG00000010610	CD4	0	1	3	1	1	2
ENSG00000010626	LRRC23	202	167	302	345	387	750
ENSG00000010671	BTK	3	2	3	5	9	7
ENSG00000010704	HFE	421	384	515	402	407	469
ENSG00000010803	SCMH1	1543	1710	1263	633	715	508
ENSG00000010810	FYN	11171	9829	9293	8719	10447	6516
ENSG00000010818	HIVEP2	1287	1313	875	1101	1149	886
ENSG00000010932	FMO1	0	0	0	0	1	0
ENSG00000011007	TCEB3	3226	3291	2501	1993	2261	1520
ENSG00000011009	LYPLA2	2422	2203	1991	1554	1689	1201
ENSG00000011021	CLCN6	1740	1352	1416	1783	1956	1444
ENSG00000011028	MRC2	28332	18563	26426	32534	30466	27469
ENSG00000011052	NME2	0	0	0	0	0	0
ENSG00000011083	SLC6A7	1	1	0	0	1	0
ENSG00000011105	TSPAN9	2957	5086	519	985	1434	657
ENSG00000011114	BTBD7	3204	3089	2570	2480	2791	2204
ENSG00000011132	APBA3	633	555	629	733	701	632
ENSG00000011143	MKS1	1112	1034	1142	1252	1214	1153
ENSG00000011198	ABHD5	638	567	490	568	698	512
ENSG00000011201	KAL1	7	2	0	115	194	137
ENSG00000011243	AKAP8L	4694	3564	4391	5438	5929	7150
ENSG00000011258	MBTD1	3274	2958	2593	2398	2380	2231
ENSG00000011260	UTP18	4072	3737	3249	1423	1756	917
ENSG00000011275	RNF216	3700	3345	3449	2652	3084	2253
ENSG00000011295	TTC19	5242	4078	4366	2932	3269	1807
ENSG00000011304	PTBP1	13020	11099	10555	5422	5678	3910
ENSG00000011332	DPF1	707	363	573	411	409	379
ENSG00000011347	SYT7	19	29	5	17	13	3
ENSG00000011376	LARS2	3528	2661	3851	1818	2058	1898
ENSG00000011405	PIK3C2A	6026	5446	5792	6477	7772	6573
ENSG00000011422	PLAUR	759	461	589	59	80	47
ENSG00000011426	ANLN	7183	7028	5022	1096	1386	1638
ENSG00000011451	WIZ	1772	1423	1357	2069	2407	1861
ENSG00000011454	RABGAP1	2786	2241	2613	3199	4126	3156
ENSG00000011465	DCN	1	9	3	1	6	3
ENSG00000011478	QPCTL	599	666	590	205	203	98
ENSG00000011485	PPP5C	4149	3387	3823	1986	2355	1869
ENSG00000011523	CEP68	2156	1872	1583	2029	2181	1566
ENSG00000011566	MAP4K3	2296	2016	2258	2226	2720	2263
ENSG00000011590	ZBTB32	1	2	1	1	1	1
ENSG00000011600	TYROBP	0	0	0	0	0	0
ENSG00000011638	TMEM159	343	393	265	320	220	306
ENSG00000011677	GABRA3	0	0	0	0	1	1
ENSG00000012048	BRCA1	3553	3074	2637	600	670	700
ENSG00000012061	ERCC1	3976	3316	3346	2379	2467	2002
ENSG00000012124	CD22	2	8	1	3	1	0
ENSG00000012171	SEMA3B	1263	593	282	1438	1076	801
ENSG00000012174	MBTPS2	779	737	903	545	762	501
ENSG00000012211	PRICKLE3	91	57	155	138	92	92
ENSG00000012223	LTF	0	0	0	0	0	0
ENSG00000012232	EXTL3	21954	16536	13830	6777	7757	4262
ENSG00000012504	NR1H4	3	1	0	24	36	2
ENSG00000012660	ELOVL5	5420	4757	6053	1926	1956	2237
ENSG00000012779	ALOX5	1	0	17	8	0	53
ENSG00000012817	KDM5D	3545	2887	2785	4215	3944	3199
ENSG00000012822	CALCOCO1	2814	2636	2308	5848	5666	4594
ENSG00000012963	UBR7	2237	2043	2062	1093	1372	1047
ENSG00000012983	MAP4K5	4957	4990	2963	3371	3474	2343
ENSG00000013016	EHD3	577	667	525	727	981	515
ENSG00000013275	PSMC4	4209	3554	3319	2724	3155	1936
ENSG00000013288	MAN2B2	763	492	583	1056	1237	891
ENSG00000013293	SLC7A14	0	14	0	4	9	7
ENSG00000013297	CLDN11	143	133	21	35	38	17
ENSG00000013306	SLC25A39	3506	2737	2629	2107	2306	1647
ENSG00000013364	MVP	2891	1582	1762	3889	4209	1748
ENSG00000013374	NUB1	2144	1997	1773	1738	1918	1806
ENSG00000013375	PGM3	4759	3988	4749	3356	3841	3198
ENSG00000013392	RWDD2A	497	415	467	586	584	601
ENSG00000013441	CLK1	4310	4797	4369	5537	6221	5651
ENSG00000013503	POLR3B	1343	1361	1104	795	1056	711
ENSG00000013523	ANGEL1	2204	2781	1782	1645	1740	1512
ENSG00000013561	RNF14	2896	2641	2087	2007	2387	1415
ENSG00000013563	DNASE1L1	334	243	595	251	429	748
ENSG00000013573	DDX11	3465	3482	2783	1082	1198	810
ENSG00000013583	HEBP1	115	85	150	134	139	180
ENSG00000013588	GPRC5A	7	5	6	2	4	2
ENSG00000013619	MAMLD1	389	193	404	243	239	426
ENSG00000013725	CD6	0	0	0	1	0	0
ENSG00000013810	TACC3	1533	1569	1581	335	500	501
ENSG00000014123	UFL1	3480	3097	3197	2384	2759	2153
ENSG00000014138	POLA2	1435	1372	1301	251	368	249
ENSG00000014164	ZC3H3	341	343	343	479	484	399
ENSG00000014216	CAPN1	2332	2256	2183	3633	3952	2816
ENSG00000014257	ACPP	3	69	0	0	0	0
ENSG00000014641	MDH1	6562	5709	5025	3902	4781	2821
ENSG00000014824	SLC30A9	7424	6743	6694	4869	5308	4333
ENSG00000014914	MTMR11	639	431	1765	1121	1032	1383
ENSG00000014919	COX15	3586	2954	3245	2981	3032	3287
ENSG00000015133	CCDC88C	1329	593	1632	1009	906	2710
ENSG00000015153	YAF2	911	998	862	631	749	569
ENSG00000015171	ZMYND11	5123	4746	4622	3952	4398	3710
ENSG00000015285	WAS	49	18	55	109	93	105
ENSG00000015413	DPEP1	0	1	0	0	1	1
ENSG00000015475	BID	3351	3179	3323	1203	1279	560
ENSG00000015479	MATR3	41549	38450	33962	25463	26670	20296
ENSG00000015520	NPC1L1	1	1	0	1	0	1
ENSG00000015532	XYLT2	1442	1240	1375	1021	1280	1052
ENSG00000015568	RGPD5	2	1	3	2	4	1
ENSG00000015592	STMN4	3	1	4	22	12	72
ENSG00000015676	NUDCD3	4538	4178	3508	2891	3201	2485
ENSG00000016082	ISL1	0	0	0	2	3	1
ENSG00000016391	CHDH	349	493	202	167	152	131
ENSG00000016402	IL20RA	32	35	1	36	15	2
ENSG00000016490	CLCA1	0	0	0	0	0	0
ENSG00000016602	CLCA4	0	0	0	0	0	0
ENSG00000016864	GLT8D1	2553	2077	2777	2319	2578	2106
ENSG00000017260	ATP2C1	4018	3652	4165	2876	3377	3277
ENSG00000017373	SRCIN1	72	67	47	116	101	116
ENSG00000017427	IGF1	2	5	0	0	3	0
ENSG00000017483	SLC38A5	6	6	17	4	8	2
ENSG00000017621	MAGIX	35	34	34	36	43	55
ENSG00000017797	RALBP1	3616	3683	2869	1899	2196	1668
ENSG00000018189	RUFY3	5872	4502	5471	8902	9806	8344
ENSG00000018236	CNTN1	0	0	1	0	0	0
ENSG00000018280	SLC11A1	28	15	3	25	27	23
ENSG00000018408	WWTR1	8146	10085	7618	5847	9474	4452
ENSG00000018510	AGPS	5008	4504	4348	3330	3339	2675
ENSG00000018607	ZNF806	6	6	6	14	3	28
ENSG00000018610	CXorf56	1318	1258	956	738	791	585
ENSG00000018625	ATP1A2	682	576	272	832	1486	2591
ENSG00000018699	TTC27	1246	1252	1063	539	622	430
ENSG00000018869	ZNF582	233	227	135	227	258	178
ENSG00000019102	VSIG2	1	2	0	1	1	0
ENSG00000019144	PHLDB1	8071	6654	8049	7769	9816	6466
ENSG00000019169	MARCO	0	0	109	0	0	29
ENSG00000019186	CYP24A1	0	2	0	1	0	0
ENSG00000019485	PRDM11	262	282	137	226	283	168
ENSG00000019505	SYT13	0	0	0	0	0	0
ENSG00000019549	SNAI2	655	995	140	127	201	47
ENSG00000019582	CD74	772	8	207	4346	757	357
ENSG00000019991	HGF	0	1	0	0	0	1
ENSG00000019995	ZRANB1	2340	2505	1993	1651	1807	1775
ENSG00000020129	NCDN	2738	2172	2212	1212	1631	913
ENSG00000020181	GPR124	2601	2741	701	676	1441	238
ENSG00000020219	CCT8L1P	1	2	0	0	1	0
ENSG00000020256	ZFP64	602	611	639	455	555	409
ENSG00000020426	MNAT1	1268	1337	907	760	756	626
ENSG00000020577	SAMD4A	2975	2378	1545	1764	1956	663
ENSG00000020633	RUNX3	84	6	23	1096	668	67
ENSG00000020922	MRE11A	2006	2111	1690	546	650	546
ENSG00000021300	PLEKHB1	2309	1119	1819	3184	3414	2970
ENSG00000021355	SERPINB1	153	381	557	141	166	353
ENSG00000021461	CYP3A43	0	0	0	0	0	1
ENSG00000021488	SLC7A9	5	1	5	3	8	11
ENSG00000021574	SPAST	3047	2667	2957	2867	3044	2701
ENSG00000021645	NRXN3	2	132	0	4	36	5
ENSG00000021762	OSBPL5	1818	1472	1657	1596	1633	1291
ENSG00000021776	AQR	4483	4165	3830	3122	3378	2563
ENSG00000021826	CPS1	3192	2081	679	3576	3208	1135
ENSG00000021852	C8B	0	0	0	0	0	0
ENSG00000022267	FHL1	2515	1723	5085	6187	5985	11202
ENSG00000022277	RTFDC1	4666	4225	3854	3546	4116	3043
ENSG00000022355	GABRA1	0	0	0	0	0	0
ENSG00000022556	NLRP2	934	445	55	858	452	67
ENSG00000022567	SLC45A4	574	403	632	547	472	371
ENSG00000022840	RNF10	4465	3355	3573	4159	4611	3201
ENSG00000022976	ZNF839	823	741	731	695	780	811
ENSG00000023041	ZDHHC6	2351	2007	2103	1527	1619	1345
ENSG00000023171	GRAMD1B	33	193	233	36	22	249
ENSG00000023191	RNH1	5700	5054	4579	3251	3909	2055
ENSG00000023228	NDUFS1	12443	10540	11779	8677	9360	7297
ENSG00000023287	RB1CC1	6120	6391	5334	5185	5407	4393
ENSG00000023318	ERP44	1452	1355	1437	1312	1538	1271
ENSG00000023330	ALAS1	1809	1423	1815	1186	1299	1136
ENSG00000023445	BIRC3	41	14	20	16	19	7
ENSG00000023516	AKAP11	4456	4029	4861	3889	4455	4055
ENSG00000023572	GLRX2	486	492	420	158	215	96
ENSG00000023608	SNAPC1	635	595	665	399	434	441
ENSG00000023697	DERA	1925	1683	1544	956	1089	670
ENSG00000023734	STRAP	8261	8045	6087	5168	5775	3354
ENSG00000023839	ABCC2	63	56	34	23	29	13
ENSG00000023892	DEF6	1	4	9	5	5	8
ENSG00000023902	PLEKHO1	2641	2442	1652	1958	1968	1106
ENSG00000023909	GCLM	1164	871	1461	520	765	488
ENSG00000024048	UBR2	2282	2002	2266	2690	2899	2334
ENSG00000024422	EHD2	800	731	763	1208	1790	606
ENSG00000024526	DEPDC1	4108	3693	3722	450	538	721
ENSG00000024862	CCDC28A	620	669	447	671	689	612
ENSG00000025039	RRAGD	897	473	802	1917	3488	3016
ENSG00000025156	HSF2	1592	1503	1386	953	1030	858
ENSG00000025293	PHF20	2049	2185	1942	1656	1816	1429
ENSG00000025423	HSD17B6	54	34	97	55	50	106
ENSG00000025434	NR1H3	486	383	421	437	455	596
ENSG00000025708	TYMP	101	72	37	31	19	14
ENSG00000025770	NCAPH2	2684	2300	2074	1042	1248	1113
ENSG00000025772	TOMM34	2615	2473	2707	1164	1376	747
ENSG00000025796	SEC63	1514	1521	1455	1337	1410	1103
ENSG00000025800	KPNA6	5717	5192	5000	3793	4399	3345
ENSG00000026025	VIM	324959	253806	360768	216168	165351	245915
ENSG00000026036	RTEL1-TNFRSF6B	395	336	414	310	337	363
ENSG00000026103	FAS	264	312	496	191	170	441
ENSG00000026297	RNASET2	265	289	176	182	130	229
ENSG00000026508	CD44	19292	8982	14820	16471	17562	6886
ENSG00000026559	KCNG1	714	343	1093	656	138	1221
ENSG00000026652	AGPAT4	5383	4818	4185	5499	5375	4903
ENSG00000026751	SLAMF7	0	0	0	0	0	0
ENSG00000026950	BTN3A1	1244	1054	1054	1061	755	1051
ENSG00000027001	MIPEP	1184	1195	1285	619	707	565
ENSG00000027075	PRKCH	6	2	55	0	3	1
ENSG00000027644	INSRR	0	0	2	3	4	8
ENSG00000027697	IFNGR1	2287	1788	1409	1777	1865	1306
ENSG00000027847	B4GALT7	1029	719	861	840	987	679
ENSG00000027869	SH2D2A	0	2	3	0	0	0
ENSG00000028116	VRK2	783	647	552	384	335	198
ENSG00000028137	TNFRSF1B	760	127	1067	33	27	39
ENSG00000028203	VEZT	3427	2730	3054	3256	3575	2716
ENSG00000028277	POU2F2	11	8	4	5	11	4
ENSG00000028310	BRD9	4200	3774	3598	2265	2478	1934
ENSG00000028528	SNX1	3065	2598	1886	2281	2553	1875
ENSG00000028839	TBPL1	1308	1201	1315	834	983	699
ENSG00000029153	ARNTL2	1501	977	2151	365	506	717
ENSG00000029363	BCLAF1	22837	22111	17277	12343	14774	11501
ENSG00000029364	SLC39A9	6204	5624	5569	3826	4322	3713
ENSG00000029534	ANK1	1339	698	443	774	2116	28
ENSG00000029559	IBSP	0	0	0	0	0	0
ENSG00000029639	TFB1M	1200	1735	927	524	517	404
ENSG00000029725	RABEP1	5588	5197	4940	3607	4246	2543
ENSG00000029993	HMGB3	3812	4533	2724	1284	1556	1102
ENSG00000030066	NUP160	3658	4644	2693	1652	1825	1388
ENSG00000030110	BAK1	985	797	650	518	565	321
ENSG00000030304	MUSK	0	1	0	0	0	1
ENSG00000030419	IKZF2	387	315	558	925	1369	1684
ENSG00000030582	GRN	4351	3519	2946	5317	6237	3416
ENSG00000031003	FAM13B	1365	1494	829	1130	1688	938
ENSG00000031081	ARHGAP31	5259	3022	4884	3426	3781	2862
ENSG00000031544	NR2E3	3	1	0	0	0	1
ENSG00000031691	CENPQ	938	845	864	265	304	338
ENSG00000031698	SARS	8505	7795	7448	5719	5650	5479
ENSG00000031823	RANBP3	2248	1869	1726	1519	1677	1305
ENSG00000032219	ARID4A	1139	1078	1122	1426	1520	1477
ENSG00000032389	TSSC1	2147	1723	1599	1573	1652	1007
ENSG00000032444	PNPLA6	2126	1881	1906	2377	2391	2223
ENSG00000032742	IFT88	1385	1222	1455	1220	1308	1315
ENSG00000033011	ALG1	1600	1445	1199	767	939	686
ENSG00000033030	ZCCHC8	1208	1096	1264	977	1100	906
ENSG00000033050	ABCF2	5646	5204	4450	2587	3137	1866
ENSG00000033100	CHPF2	3736	2987	3481	3225	4271	1954
ENSG00000033122	LRRC7	1	0	1	1	0	23
ENSG00000033170	FUT8	1203	1086	2738	767	1002	3019
ENSG00000033178	UBA6	5861	6001	5751	3384	3905	3816
ENSG00000033327	GAB2	2140	4205	245	1375	2547	422
ENSG00000033627	ATP6V0A1	2070	1507	2309	2883	3396	2714
ENSG00000033800	PIAS1	1038	994	797	1017	1033	1008
ENSG00000033867	SLC4A7	8787	8549	10964	3706	3861	2812
ENSG00000034053	APBA2	3909	2816	3124	5147	4192	4430
ENSG00000034063	UHRF1	8312	6933	6687	2720	3127	966
ENSG00000034152	MAP2K3	376	355	601	204	284	143
ENSG00000034239	EFCAB1	69	34	91	104	48	179
ENSG00000034510	TMSB10	64012	40495	62839	26929	21354	17952
ENSG00000034533	ASTE1	349	195	405	404	257	422
ENSG00000034677	RNF19A	4996	3126	8695	6971	5779	13853
ENSG00000034693	PEX3	992	874	836	531	604	572
ENSG00000034713	GABARAPL2	2655	2657	3185	2651	3124	3991
ENSG00000034971	MYOC	0	0	0	0	0	0
ENSG00000035115	SH3YL1	1834	1648	1718	1845	2129	1782
ENSG00000035141	FAM136A	3635	3286	2917	1228	1392	1027
ENSG00000035403	VCL	17046	14935	12384	11866	15841	11718
ENSG00000035499	DEPDC1B	1407	1380	1104	235	249	267
ENSG00000035664	DAPK2	38	53	34	31	41	55
ENSG00000035681	NSMAF	2968	2948	2643	1565	1671	968
ENSG00000035687	ADSS	3736	3767	3669	1185	1314	1223
ENSG00000035720	STAP1	0	0	0	0	0	0
ENSG00000035862	TIMP2	4700	4316	2599	8212	11558	6776
ENSG00000035928	RFC1	4857	4286	4307	2959	3030	2871
ENSG00000036054	TBC1D23	2786	2454	2203	2455	2635	2297
ENSG00000036257	CUL3	4811	3905	4085	3393	4027	3007
ENSG00000036448	MYOM2	51	52	66	112	110	119
ENSG00000036473	OTC	1	0	2	5	1	4
ENSG00000036530	CYP46A1	15	28	48	100	160	118
ENSG00000036549	ZZZ3	4215	4209	3541	2740	3042	2321
ENSG00000036565	SLC18A1	12	53	1	0	3	0
ENSG00000036672	USP2	175	86	124	296	320	314
ENSG00000036828	CASR	0	0	0	0	0	0
ENSG00000037042	TUBG2	450	363	510	651	688	763
ENSG00000037241	RPL26L1	1402	1325	1263	938	1152	708
ENSG00000037280	FLT4	55	48	36	9	13	3
ENSG00000037474	NSUN2	6046	5386	4783	2139	2507	1476
ENSG00000037637	FBXO42	1465	1173	1211	1431	1625	1178
ENSG00000037749	MFAP3	3905	3284	3590	3331	3746	3122
ENSG00000037757	MRI1	798	636	1002	638	728	768
ENSG00000037897	METTL1	898	851	746	251	270	128
ENSG00000037965	HOXC8	0	0	0	0	0	0
ENSG00000038002	AGA	707	526	543	582	630	414
ENSG00000038210	PI4K2B	1892	1783	1383	732	692	507
ENSG00000038219	BOD1L1	4417	4204	3776	3981	4125	3560
ENSG00000038274	MAT2B	3869	4072	3057	1961	2056	1725
ENSG00000038295	TLL1	0	0	0	0	0	0
ENSG00000038358	EDC4	2805	2041	2366	2234	2602	1868
ENSG00000038382	TRIO	25398	19474	16446	7903	8679	7037
ENSG00000038427	VCAN	27849	24294	216	25517	21783	162
ENSG00000038532	CLEC16A	877	745	861	885	961	899
ENSG00000038945	MSR1	0	0	0	1	0	0
ENSG00000039068	CDH1	16	3	1	70	78	15
ENSG00000039123	SKIV2L2	8879	7985	7063	3785	4004	2686
ENSG00000039139	DNAH5	107	86	141	92	104	237
ENSG00000039319	ZFYVE16	3342	3407	2881	2524	2762	1967
ENSG00000039523	FAM65A	422	525	381	526	675	316
ENSG00000039537	C6	0	0	0	0	0	0
ENSG00000039560	RAI14	3403	4023	1785	1137	1246	641
ENSG00000039600	SOX30	4	1	5	4	3	4
ENSG00000039650	PNKP	1740	1311	1909	1382	1500	1089
ENSG00000039987	BEST2	1	0	1	0	0	1
ENSG00000040199	PHLPP2	1344	1294	1066	697	837	613
ENSG00000040275	SPDL1	2332	2128	1660	576	726	720
ENSG00000040341	STAU2	3973	2898	3954	4713	4916	5576
ENSG00000040487	PQLC2	665	538	568	621	841	560
ENSG00000040531	CTNS	781	578	582	1145	1382	727
ENSG00000040608	RTN4R	290	91	337	295	127	245
ENSG00000040633	PHF23	2891	2412	2330	2194	2595	1606
ENSG00000040731	CDH10	1	0	0	2	0	5
ENSG00000040933	INPP4A	2577	1986	2888	2133	2523	4931
ENSG00000041353	RAB27B	2140	556	347	2292	418	713
ENSG00000041357	PSMA4	8402	7842	7118	4244	4537	2653
ENSG00000041515	MYO16	157	28	61	120	72	117
ENSG00000041802	LSG1	3288	2765	2791	1400	1710	1013
ENSG00000041880	PARP3	166	185	213	271	299	383
ENSG00000041982	TNC	96606	41974	135133	58457	37339	36690
ENSG00000041988	THAP3	709	676	595	766	737	727
ENSG00000042062	FAM65C	4	6	6	109	147	237
ENSG00000042088	TDP1	2066	1906	1943	823	841	841
ENSG00000042286	AIFM2	396	342	235	210	234	119
ENSG00000042304	C2orf83	0	0	0	0	0	0
ENSG00000042317	SPATA7	504	389	409	952	839	886
ENSG00000042429	MED17	3301	2938	2777	2219	2439	1749
ENSG00000042445	RETSAT	2406	1797	2333	2371	2339	2422
ENSG00000042493	CAPG	256	529	692	242	220	562
ENSG00000042753	AP2S1	3455	3348	2351	1968	2252	1512
ENSG00000042781	USH2A	6	2	0	1	0	1
ENSG00000042813	ZPBP	0	0	0	0	0	0
ENSG00000042832	TG	13	6	7	32	37	53
ENSG00000042980	ADAM28	76	32	2	142	189	14
ENSG00000043039	BARX2	0	2	0	0	0	0
ENSG00000043093	DCUN1D1	3668	3401	3282	2721	2906	2119
ENSG00000043143	JADE2	1238	1008	920	220	162	260
ENSG00000043355	ZIC2	0	1	0	1	0	0
ENSG00000043462	LCP2	4	3	3	2	2	3
ENSG00000043514	TRIT1	2117	1850	1708	1680	1649	1333
ENSG00000043591	ADRB1	27	15	5	21	40	6
ENSG00000044012	GUCA2B	0	0	0	0	0	0
ENSG00000044090	CUL7	2293	2242	2683	2153	2777	2454
ENSG00000044115	CTNNA1	29921	23955	23900	23630	22121	17386
ENSG00000044446	PHKA2	612	668	671	947	1053	1077
ENSG00000044459	CNTLN	1946	1885	1396	1178	1270	1115
ENSG00000044524	EPHA3	30514	17384	22170	33040	28371	23364
ENSG00000044574	HSPA5	13381	13177	13679	14559	15944	10031
ENSG00000046604	DSG2	5	0	2	1	0	0
ENSG00000046647	GEMIN8	749	652	695	874	1024	1174
ENSG00000046651	OFD1	1483	1472	1331	1566	1595	1730
ENSG00000046653	GPM6B	25381	7936	29399	48655	49281	43475
ENSG00000046774	MAGEC2	0	0	0	0	0	0
ENSG00000046889	PREX2	923	628	1020	539	855	846
ENSG00000047056	WDR37	926	885	814	811	882	731
ENSG00000047188	YTHDC2	2526	2356	2589	2022	2103	1754
ENSG00000047230	CTPS2	2034	1662	1729	2290	2316	1802
ENSG00000047249	ATP6V1H	2473	2193	1957	2053	2538	1588
ENSG00000047315	POLR2B	14520	13505	11472	7692	8357	5861
ENSG00000047346	FAM214A	1610	1433	1291	2052	2364	2112
ENSG00000047365	ARAP2	3638	2019	1606	4825	6120	3367
ENSG00000047410	TPR	16020	14457	13683	9526	10545	8679
ENSG00000047457	CP	3742	1141	1102	3773	3593	2091
ENSG00000047578	KIAA0556	1328	1117	1359	1537	1646	1421
ENSG00000047579	DTNBP1	160	170	105	370	380	160
ENSG00000047597	XK	4	1	2	0	1	1
ENSG00000047617	ANO2	2	0	0	1	3	2
ENSG00000047621	C12orf4	1762	1503	1407	1195	1371	874
ENSG00000047634	SCML1	365	563	593	143	288	272
ENSG00000047644	WWC3	1155	1243	1911	1215	2220	2418
ENSG00000047648	ARHGAP6	43	41	12	31	87	103
ENSG00000047662	FAM184B	21	17	104	35	27	28
ENSG00000047849	MAP4	11757	9878	8452	9911	11390	5914
ENSG00000047932	GOPC	4111	3602	3865	3485	3608	3152
ENSG00000047936	ROS1	0	0	0	0	0	0
ENSG00000048028	USP28	1874	1806	1702	1369	1346	973
ENSG00000048052	HDAC9	2448	6001	1031	4173	6116	3914
ENSG00000048140	TSPAN17	1817	1486	1618	1538	1635	1386
ENSG00000048162	NOP16	1451	1509	1108	361	419	157
ENSG00000048342	CC2D2A	2093	1733	1520	2044	2325	2376
ENSG00000048392	RRM2B	4109	2816	4804	2655	2131	2007
ENSG00000048405	ZNF800	1570	1377	1476	1214	1355	971
ENSG00000048462	TNFRSF17	0	0	1	1	0	0
ENSG00000048471	SNX29	794	702	686	1037	1237	1158
ENSG00000048540	LMO3	352	299	1196	586	591	3159
ENSG00000048544	MRPS10	2240	1948	1934	1182	1420	1035
ENSG00000048545	GUCA1A	0	0	5	0	0	20
ENSG00000048649	RSF1	5481	4935	4931	5143	5591	4526
ENSG00000048707	VPS13D	4666	4053	4575	5890	6118	6141
ENSG00000048740	CELF2	3513	1669	1980	6788	5138	4031
ENSG00000048828	FAM120A	6653	5901	6445	4642	5417	3370
ENSG00000048991	R3HDM1	1086	1087	1151	906	1046	707
ENSG00000049089	COL9A2	825	597	521	1763	1832	1447
ENSG00000049130	KITLG	640	519	619	259	224	710
ENSG00000049167	ERCC8	1382	1247	1227	931	951	679
ENSG00000049192	ADAMTS6	188	153	361	236	350	950
ENSG00000049239	H6PD	3929	3279	3773	4163	4241	3876
ENSG00000049245	VAMP3	4293	3488	3344	3418	3965	2355
ENSG00000049246	PER3	563	445	388	976	914	1110
ENSG00000049247	UTS2	0	1	1	0	0	6
ENSG00000049249	TNFRSF9	1	3	0	0	4	1
ENSG00000049283	EPN3	8	0	5	9	3	6
ENSG00000049319	SRD5A2	0	0	1	0	0	1
ENSG00000049323	LTBP1	4025	1332	390	1331	856	437
ENSG00000049449	RCN1	17532	13192	16836	7849	8571	6829
ENSG00000049540	ELN	1176	321	420	5742	6061	2569
ENSG00000049541	RFC2	2091	1651	1650	455	630	416
ENSG00000049618	ARID1B	2842	2632	2076	2686	2908	2291
ENSG00000049656	CLPTM1L	5450	4043	5156	2699	3264	2066
ENSG00000049759	NEDD4L	2674	2741	1284	3974	3655	3368
ENSG00000049768	FOXP3	3	2	5	1	5	3
ENSG00000049769	PPP1R3F	275	296	390	375	462	436
ENSG00000049860	HEXB	3861	2850	2999	2552	3066	1475
ENSG00000049883	PTCD2	611	520	685	523	568	386
ENSG00000050030	KIAA2022	1	0	2	0	0	2
ENSG00000050130	JKAMP	4484	3364	3281	2999	3541	2645
ENSG00000050165	DKK3	9024	5820	4825	10553	13239	7788
ENSG00000050327	ARHGEF5	0	0	0	0	0	0
ENSG00000050344	NFE2L3	1964	1205	345	811	782	185
ENSG00000050393	MCUR1	3445	2692	2675	1348	1652	938
ENSG00000050405	LIMA1	5334	7186	2891	2289	3848	968
ENSG00000050426	LETMD1	853	682	2050	787	798	1936
ENSG00000050438	SLC4A8	597	324	716	586	500	1161
ENSG00000050555	LAMC3	1284	1234	185	611	520	52
ENSG00000050628	PTGER3	1	0	0	0	1	0
ENSG00000050730	TNIP3	1	0	1	0	1	1
ENSG00000050748	MAPK9	1135	1122	1245	766	826	722
ENSG00000050767	COL23A1	557	45	14	17	12	6
ENSG00000050820	BCAR1	2955	2745	1921	3739	3744	2764
ENSG00000051009	FAM160A2	1022	843	973	1080	1275	1056
ENSG00000051108	HERPUD1	1379	1410	1115	1158	1404	687
ENSG00000051128	HOMER3	2924	2445	2253	1656	1874	1063
ENSG00000051180	RAD51	666	716	527	56	81	58
ENSG00000051341	POLQ	2039	1833	1883	250	324	318
ENSG00000051382	PIK3CB	604	511	589	647	799	899
ENSG00000051523	CYBA	3	1	5	5	3	19
ENSG00000051596	THOC3	1389	1374	1185	502	521	505
ENSG00000051620	HEBP2	852	1001	728	783	839	642
ENSG00000051825	MPHOSPH9	4703	4160	4427	2518	2417	2494
ENSG00000052126	PLEKHA5	1695	1749	1624	1252	1265	3489
ENSG00000052344	PRSS8	5	1	8	21	13	100
ENSG00000052723	SIKE1	3388	3168	2741	2952	3322	2606
ENSG00000052749	RRP12	4943	4661	4088	1582	1734	972
ENSG00000052795	FNIP2	1339	1111	1148	1115	1467	685
ENSG00000052802	MSMO1	7264	4880	6806	1511	1780	2069
ENSG00000052841	TTC17	4977	4290	4637	4498	4585	4763
ENSG00000052850	ALX4	0	0	0	0	0	0
ENSG00000053108	FSTL4	0	0	0	7	14	2
ENSG00000053254	FOXN3	2402	1725	2047	2931	2915	2196
ENSG00000053328	METTL24	0	1	0	0	0	3
ENSG00000053371	AKR7A2	2436	2178	1833	1765	1937	1749
ENSG00000053372	MRTO4	5056	4597	3772	1200	1474	948
ENSG00000053438	NNAT	2	0	3	0	1	22
ENSG00000053501	USE1	437	450	421	445	463	328
ENSG00000053524	MCF2L2	23	44	30	80	108	71
ENSG00000053702	NRIP2	3	3	7	3	6	4
ENSG00000053747	LAMA3	30	37	15	50	52	187
ENSG00000053770	AP5M1	1747	1701	1578	1763	1872	1627
ENSG00000053900	ANAPC4	2115	1733	1675	2225	2400	1738
ENSG00000053918	KCNQ1	4	2	2	10	10	3
ENSG00000054116	TRAPPC3	2865	2425	2629	2021	2389	1622
ENSG00000054118	THRAP3	12940	11950	10219	8211	9226	6696
ENSG00000054148	PHPT1	3262	2313	2888	2342	2233	1771
ENSG00000054179	ENTPD2	13	2	342	6	16	277
ENSG00000054219	LY75	1	0	23	2	1	25
ENSG00000054267	ARID4B	3795	3351	3057	3777	4034	3291
ENSG00000054277	OPN3	852	666	603	413	344	243
ENSG00000054282	SDCCAG8	979	795	739	1245	1334	962
ENSG00000054356	PTPRN	41	2	7	53	22	21
ENSG00000054392	HHAT	101	123	57	211	245	266
ENSG00000054523	KIF1B	13392	7546	17302	16490	20106	21598
ENSG00000054598	FOXC1	462	660	29	224	193	10
ENSG00000054611	TBC1D22A	1309	1065	1002	943	1003	754
ENSG00000054654	SYNE2	7366	7923	4715	3520	4313	3347
ENSG00000054690	PLEKHH1	699	414	604	793	728	474
ENSG00000054793	ATP9A	2378	5056	1932	3752	6667	3318
ENSG00000054796	SPO11	0	0	0	0	0	1
ENSG00000054803	CBLN4	0	0	1	0	0	10
ENSG00000054938	CHRDL2	3	0	0	2	0	0
ENSG00000054965	FAM168A	9012	8838	9737	7297	8633	9015
ENSG00000054967	RELT	1048	1021	1056	286	286	167
ENSG00000054983	GALC	814	631	908	1293	1476	2095
ENSG00000055044	NOP58	6448	6143	4904	1759	1932	918
ENSG00000055070	SZRD1	5450	4474	4566	2763	3280	2155
ENSG00000055118	KCNH2	1224	840	3682	1179	1735	2800
ENSG00000055130	CUL1	3835	3428	3339	1842	2192	1699
ENSG00000055147	FAM114A2	1671	1492	1802	1484	1646	1355
ENSG00000055163	CYFIP2	3559	1408	3384	3272	2319	2529
ENSG00000055208	TAB2	1555	1329	1223	2262	2343	1845
ENSG00000055211	GINM1	1318	1082	1229	1118	1398	1297
ENSG00000055332	EIF2AK2	5156	4440	4692	3349	3753	3833
ENSG00000055483	USP36	1800	1839	1398	924	1119	620
ENSG00000055609	KMT2C	4982	4508	5206	6610	6945	4890
ENSG00000055732	MCOLN3	4	3	8	2	0	2
ENSG00000055813	CCDC85A	0	0	0	0	0	0
ENSG00000055917	PUM2	4080	4182	3746	3603	4113	3986
ENSG00000055950	MRPL43	2074	1769	1658	1404	1627	1325
ENSG00000055955	ITIH4	11	11	6	29	38	41
ENSG00000055957	ITIH1	0	0	0	1	0	0
ENSG00000056050	C4orf27	736	795	795	439	512	446
ENSG00000056097	ZFR	10186	8862	10021	9385	10119	7803
ENSG00000056277	ZNF280C	962	1013	950	598	651	468
ENSG00000056291	NPFFR2	0	0	0	0	0	0
ENSG00000056487	PHF21B	699	416	756	1037	1113	618
ENSG00000056558	TRAF1	18	10	70	12	20	196
ENSG00000056586	RC3H2	7042	6707	6739	5593	6224	4740
ENSG00000056661	PCGF2	392	448	313	372	466	600
ENSG00000056736	IL17RB	160	170	72	54	52	43
ENSG00000056972	TRAF3IP2	1696	1779	776	1407	1651	894
ENSG00000056998	GYG2	974	645	607	697	766	505
ENSG00000057019	DCBLD2	13793	16873	8591	4192	5641	3302
ENSG00000057149	SERPINB3	0	0	0	0	0	0
ENSG00000057252	SOAT1	3411	3075	2415	1562	1791	1170
ENSG00000057294	PKP2	4	0	3	0	1	4
ENSG00000057468	MSH4	47	38	50	30	32	44
ENSG00000057593	F7	0	2	2	0	1	0
ENSG00000057608	GDI2	22335	19729	17078	12022	12784	9167
ENSG00000057657	PRDM1	2558	3501	1130	100	319	53
ENSG00000057663	ATG5	2192	2061	1750	1287	1375	1090
ENSG00000057704	TMCC3	178	115	142	448	413	684
ENSG00000057757	PITHD1	2494	2081	2198	1306	1372	1372
ENSG00000057935	MTA3	1764	1365	1472	1787	2059	2085
ENSG00000058056	USP13	2417	2603	1954	832	1144	567
ENSG00000058063	ATP11B	3879	3999	3381	2331	2683	1671
ENSG00000058085	LAMC2	16	25	9	4	22	1
ENSG00000058091	CDK14	2077	2597	1546	900	1430	2065
ENSG00000058262	SEC61A1	14314	12057	11849	9223	11237	7222
ENSG00000058272	PPP1R12A	5851	5633	4907	4993	5934	3495
ENSG00000058335	RASGRF1	1	0	0	0	0	0
ENSG00000058404	CAMK2B	41	29	8	75	28	24
ENSG00000058453	CROCC	1963	1471	2017	2027	2085	2698
ENSG00000058600	POLR3E	3595	3254	3352	1689	1921	1468
ENSG00000058668	ATP2B4	2002	1154	1556	6705	7190	6071
ENSG00000058673	ZC3H11A	10634	9973	8819	8432	8843	7091
ENSG00000058729	RIOK2	2119	1853	1599	1129	1266	756
ENSG00000058799	YIPF1	1237	827	859	1168	1233	913
ENSG00000058804	NDC1	5908	5082	5229	1349	1580	1166
ENSG00000058866	DGKG	217	179	162	30	33	16
ENSG00000059122	FLYWCH1	1420	1260	1280	1668	1776	1537
ENSG00000059145	UNKL	1101	983	925	798	963	815
ENSG00000059377	TBXAS1	106	91	49	55	37	13
ENSG00000059378	PARP12	813	524	463	279	202	234
ENSG00000059573	ALDH18A1	8962	8511	8231	3521	3779	2314
ENSG00000059588	TARBP1	3201	2644	2913	1698	1960	1398
ENSG00000059691	PET112	1332	1229	1239	969	1102	898
ENSG00000059728	MXD1	456	461	412	479	536	362
ENSG00000059758	CDK17	5450	3763	4705	5754	5803	5456
ENSG00000059769	DNAJC25	435	448	371	258	278	177
ENSG00000059804	SLC2A3	4072	3069	2695	2342	2024	1111
ENSG00000059915	PSD	134	49	225	294	177	706
ENSG00000060069	CTDP1	1697	1441	1276	1192	1155	810
ENSG00000060138	YBX3	7907	6345	7234	4040	4111	1890
ENSG00000060140	STYK1	0	0	0	0	1	1
ENSG00000060237	WNK1	6413	5851	5816	5336	6269	5415
ENSG00000060303	RPS17P5	0	0	0	0	0	0
ENSG00000060339	CCAR1	5657	5329	4913	4509	4926	3134
ENSG00000060491	OGFR	2498	2244	2115	1600	1754	1570
ENSG00000060558	GNA15	0	0	1	2	0	0
ENSG00000060566	CREB3L3	0	0	0	0	0	0
ENSG00000060642	PIGV	439	320	488	543	609	718
ENSG00000060656	PTPRU	364	298	385	120	138	213
ENSG00000060688	SNRNP40	4101	3675	3487	1572	1753	1357
ENSG00000060709	RIMBP2	78	200	169	115	88	142
ENSG00000060718	COL11A1	10907	10832	2846	12029	6549	3287
ENSG00000060749	QSER1	4039	3695	3886	3536	3630	2947
ENSG00000060762	MPC1	1005	859	1195	1282	1567	1462
ENSG00000060971	ACAA1	1265	1111	1165	1376	1631	1232
ENSG00000060982	BCAT1	51180	55685	46759	12092	12630	10687
ENSG00000061273	HDAC7	3147	3401	2719	1667	1897	1368
ENSG00000061337	LZTS1	3076	736	2005	592	532	38
ENSG00000061455	PRDM6	14	9	15	12	19	15
ENSG00000061492	WNT8A	0	0	0	0	0	0
ENSG00000061656	SPAG4	29	20	33	9	18	17
ENSG00000061676	NCKAP1	10203	9373	8999	7704	9529	6806
ENSG00000061794	MRPS35	3804	3537	2866	1679	1799	1178
ENSG00000061918	GUCY1B3	308	229	202	1187	1583	545
ENSG00000061936	SFSWAP	3383	2952	3054	3038	3197	2468
ENSG00000061938	TNK2	3328	2900	2817	2204	2681	2034
ENSG00000061987	MON2	3084	2766	3092	3790	4305	4078
ENSG00000062038	CDH3	33	102	2	11	15	5
ENSG00000062096	ARSF	0	0	0	2	2	0
ENSG00000062194	GPBP1	6005	5757	5361	4638	4843	4540
ENSG00000062282	DGAT2	135	159	65	88	65	40
ENSG00000062370	ZNF112	828	757	628	1167	1100	817
ENSG00000062485	CS	8201	7236	6901	5636	6122	3712
ENSG00000062524	LTK	145	151	13	254	143	38
ENSG00000062582	MRPS24	673	588	546	358	377	332
ENSG00000062598	ELMO2	1290	1341	1303	1243	1500	1103
ENSG00000062650	WAPAL	5873	4928	5129	3976	4085	3589
ENSG00000062716	VMP1	18841	14350	18532	13084	16507	4275
ENSG00000062725	APPBP2	4498	3910	3733	4855	5655	4615
ENSG00000062822	POLD1	4350	3633	3414	838	894	760
ENSG00000063015	SEZ6	20	22	706	46	114	755
ENSG00000063046	EIF4B	67148	57790	49079	43785	42053	28225
ENSG00000063127	SLC6A16	239	222	226	233	227	170
ENSG00000063169	GLTSCR1	73	75	84	138	142	128
ENSG00000063176	SPHK2	1029	920	959	1130	1483	897
ENSG00000063177	RPL18	30363	25442	23930	23720	23845	20301
ENSG00000063180	CA11	330	365	672	438	547	600
ENSG00000063241	ISOC2	2734	2573	2197	1234	1089	990
ENSG00000063244	U2AF2	9771	8393	7593	4666	5498	3536
ENSG00000063245	EPN1	2444	2006	1805	2060	2295	1533
ENSG00000063322	MED29	1966	1559	1570	1546	1865	1723
ENSG00000063438	AHRR	2901	2091	1218	3860	3223	1830
ENSG00000063515	GSC2	0	0	0	1	0	0
ENSG00000063587	ZNF275	864	850	617	620	770	630
ENSG00000063601	MTMR1	1715	1319	1607	1393	1530	1541
ENSG00000063660	GPC1	8255	4103	7611	34699	34268	27210
ENSG00000063761	ADCK1	303	267	316	294	383	268
ENSG00000063854	HAGH	1240	1037	1290	1034	1255	878
ENSG00000063978	RNF4	4011	3579	3207	2129	2393	1823
ENSG00000064012	CASP8	1073	1141	992	288	563	479
ENSG00000064042	LIMCH1	6178	4404	3110	13601	14166	13188
ENSG00000064102	ASUN	2594	2455	2382	1505	1726	1012
ENSG00000064115	TM7SF3	3438	2339	3585	3087	3089	2643
ENSG00000064195	DLX3	2	0	0	2	4	1
ENSG00000064199	SPA17	573	465	701	535	588	715
ENSG00000064201	TSPAN32	34	64	12	22	6	26
ENSG00000064205	WISP2	0	0	3	0	0	20
ENSG00000064218	DMRT3	0	0	0	0	0	0
ENSG00000064225	ST3GAL6	273	224	104	200	217	100
ENSG00000064270	ATP2C2	3	0	0	1	0	1
ENSG00000064300	NGFR	129	71	15	100	35	19
ENSG00000064309	CDON	799	595	471	2138	2060	497
ENSG00000064313	TAF2	3589	3044	3243	2483	2560	1943
ENSG00000064393	HIPK2	5146	2910	2399	4313	3983	2511
ENSG00000064419	TNPO3	5529	4915	4463	3756	4329	2757
ENSG00000064489	MEF2BNB-MEF2B	2	1	1	4	4	9
ENSG00000064490	RFXANK	2594	1858	2159	2836	3068	2597
ENSG00000064545	TMEM161A	1408	1106	1461	1140	1089	922
ENSG00000064547	LPAR2	86	83	73	206	144	186
ENSG00000064601	CTSA	2580	1779	1942	3287	4063	2147
ENSG00000064607	SUGP2	6564	5024	7354	5104	5992	5154
ENSG00000064651	SLC12A2	4867	3952	3933	1873	2083	2095
ENSG00000064652	SNX24	984	709	733	640	831	634
ENSG00000064655	EYA2	113	12	224	234	91	248
ENSG00000064666	CNN2	2610	3527	1097	1268	2143	375
ENSG00000064687	ABCA7	100	53	215	221	283	399
ENSG00000064692	SNCAIP	837	184	3035	6303	5232	15590
ENSG00000064703	DDX20	2944	2821	2678	1143	1355	758
ENSG00000064726	BTBD1	7374	6476	6303	4140	5163	3012
ENSG00000064763	FAR2	99	156	348	25	55	46
ENSG00000064787	BCAS1	4	9	11	10	13	6
ENSG00000064835	POU1F1	0	0	0	0	0	0
ENSG00000064886	CHI3L2	43	19	5	192	114	2
ENSG00000064932	SBNO2	2439	1498	1768	1622	2113	841
ENSG00000064933	PMS1	2597	2249	2667	1557	1619	1474
ENSG00000064961	HMG20B	3792	3229	2845	2969	3261	2414
ENSG00000064989	CALCRL	848	580	619	716	1678	859
ENSG00000064995	TAF11	2459	2252	1808	1550	1617	1143
ENSG00000064999	ANKS1A	1581	1744	1353	1375	1398	1245
ENSG00000065000	AP3D1	8426	6145	7144	5975	6647	4085
ENSG00000065029	ZNF76	1345	1173	1245	1162	1284	931
ENSG00000065054	SLC9A3R2	678	509	650	717	691	405
ENSG00000065057	NTHL1	1565	1215	1343	577	640	410
ENSG00000065060	UHRF1BP1	1747	1499	1973	1356	1446	1225
ENSG00000065135	GNAI3	7557	7252	6701	4922	6012	4479
ENSG00000065150	IPO5	22898	21169	20429	9315	9983	7961
ENSG00000065154	OAT	3966	5335	3095	2301	2918	2313
ENSG00000065183	WDR3	6842	6319	5797	2436	2708	1871
ENSG00000065243	PKN2	3920	3644	3640	3363	3722	2849
ENSG00000065268	WDR18	1539	1252	1458	884	1050	750
ENSG00000065308	TRAM2	9988	8604	1987	3443	4922	820
ENSG00000065320	NTN1	11377	5120	6060	5664	7583	5278
ENSG00000065325	GLP2R	0	0	0	0	0	0
ENSG00000065328	MCM10	3581	3065	2827	200	313	143
ENSG00000065357	DGKA	647	484	620	924	746	628
ENSG00000065361	ERBB3	968	700	21	1060	786	49
ENSG00000065371	ROPN1	6	10	0	1	2	1
ENSG00000065413	ANKRD44	285	950	105	119	164	57
ENSG00000065427	KARS	9989	9201	7933	4633	5140	3030
ENSG00000065457	ADAT1	1356	1427	1254	832	990	572
ENSG00000065485	PDIA5	1088	613	652	795	495	371
ENSG00000065491	TBC1D22B	448	351	696	409	467	445
ENSG00000065518	NDUFB4	2525	2252	2481	1871	2030	1549
ENSG00000065526	SPEN	1777	1643	1899	1587	1698	1581
ENSG00000065534	MYLK	2117	1590	1848	1094	738	739
ENSG00000065548	ZC3H15	5524	5197	4395	2484	2915	1691
ENSG00000065559	MAP2K4	1982	1930	1574	1389	1411	1134
ENSG00000065600	TMEM206	1738	1217	1676	1557	1736	1322
ENSG00000065609	SNAP91	2	2	3	10	20	1
ENSG00000065613	SLK	9706	9310	6704	3324	3997	2598
ENSG00000065615	CYB5R4	679	751	570	730	673	651
ENSG00000065618	COL17A1	3	2	11	0	1	5
ENSG00000065621	GSTO2	30	30	39	81	63	142
ENSG00000065665	SEC61A2	598	485	704	800	837	657
ENSG00000065675	PRKCQ	31	48	38	11	20	15
ENSG00000065717	TLE2	348	153	1210	202	95	425
ENSG00000065802	ASB1	2259	2070	1993	1411	1813	1234
ENSG00000065809	FAM107B	871	818	519	831	895	546
ENSG00000065833	ME1	691	995	1255	262	1227	752
ENSG00000065882	TBC1D1	3218	2571	2294	1687	1536	1229
ENSG00000065883	CDK13	3414	3216	3075	2687	3151	2485
ENSG00000065911	MTHFD2	7387	8086	6342	661	821	235
ENSG00000065923	SLC9A7	922	825	478	196	296	222
ENSG00000065970	FOXJ2	622	740	528	545	616	436
ENSG00000065978	YBX1	44471	36293	32233	23569	25132	13927
ENSG00000065989	PDE4A	257	233	230	234	225	141
ENSG00000066027	PPP2R5A	1535	1493	1146	2055	2109	1726
ENSG00000066032	CTNNA2	1	0	14	6	10	25
ENSG00000066044	ELAVL1	4567	3610	3941	2901	3222	1783
ENSG00000066056	TIE1	4	4	9	8	21	18
ENSG00000066084	DIP2B	12564	10254	7359	9706	11688	5693
ENSG00000066117	SMARCD1	4992	4472	3875	3375	3675	2466
ENSG00000066135	KDM4A	5079	4293	4076	6262	6164	4507
ENSG00000066136	NFYC	1422	1399	1214	1101	1276	1015
ENSG00000066185	ZMYND12	0	2	13	1	1	37
ENSG00000066230	SLC9A3	6	13	8	16	11	8
ENSG00000066248	NGEF	2120	311	2882	1892	930	3217
ENSG00000066279	ASPM	9136	9192	7086	1534	1597	2763
ENSG00000066294	CD84	0	0	0	0	0	0
ENSG00000066322	ELOVL1	2405	2329	2026	1220	1768	824
ENSG00000066336	SPI1	0	0	0	0	0	0
ENSG00000066379	ZNRD1	856	879	866	524	506	530
ENSG00000066382	MPPED2	38	29	1	59	110	23
ENSG00000066405	CLDN18	4	1	0	1	1	2
ENSG00000066422	ZBTB11	2383	2250	2318	1474	1606	1323
ENSG00000066427	ATXN3	1682	1795	1276	1434	1457	1375
ENSG00000066455	GOLGA5	2071	1994	1881	1607	1708	1347
ENSG00000066468	FGFR2	294	813	42	2678	2358	1611
ENSG00000066557	LRRC40	2073	2032	2005	1467	1587	1280
ENSG00000066583	ISOC1	826	899	795	272	336	382
ENSG00000066629	EML1	3009	2026	4044	4055	3972	4003
ENSG00000066651	TRMT11	1460	1463	1618	891	871	756
ENSG00000066654	THUMPD1	3653	3794	2944	2197	2378	2092
ENSG00000066697	MSANTD3	1111	1026	956	518	666	610
ENSG00000066735	KIF26A	308	192	55	654	179	378
ENSG00000066739	ATG2B	3359	3337	2973	3497	3459	3010
ENSG00000066777	ARFGEF1	3743	3571	3793	3490	4170	3267
ENSG00000066813	ACSM2B	0	0	0	0	0	0
ENSG00000066827	ZFAT	634	643	578	474	547	397
ENSG00000066855	MTFR1	1972	2130	1877	825	791	588
ENSG00000066923	STAG3	66	36	101	84	55	136
ENSG00000066926	FECH	2027	1818	1738	1129	1438	1264
ENSG00000066933	MYO9A	3234	3159	2329	3182	3533	1982
ENSG00000067048	DDX3Y	6457	6749	5827	3934	3709	3528
ENSG00000067057	PFKP	9722	7353	8160	3973	4278	2184
ENSG00000067064	IDI1	7268	5538	5117	1296	1596	1112
ENSG00000067066	SP100	861	839	636	449	742	528
ENSG00000067082	KLF6	1580	2118	1115	1250	1481	521
ENSG00000067113	PPAP2A	351	373	245	441	826	448
ENSG00000067141	NEO1	834	664	1090	736	427	1017
ENSG00000067167	TRAM1	6570	6033	6189	4374	5433	3431
ENSG00000067177	PHKA1	968	946	908	513	468	310
ENSG00000067182	TNFRSF1A	3938	2492	5185	2687	3993	1995
ENSG00000067191	CACNB1	626	530	834	703	637	748
ENSG00000067208	EVI5	2301	2310	1743	2939	2878	2151
ENSG00000067221	STOML1	544	365	552	435	559	419
ENSG00000067225	PKM	81271	61475	56590	52980	41575	21274
ENSG00000067248	DHX29	3307	2881	2610	2170	2302	1549
ENSG00000067334	DNTTIP2	4173	3807	3263	1809	2047	1124
ENSG00000067365	METTL22	722	757	744	578	605	535
ENSG00000067369	TP53BP1	6468	5976	6458	6795	8066	7010
ENSG00000067445	TRO	3428	3118	2468	4683	4927	4123
ENSG00000067533	RRP15	3030	2864	2432	1000	1125	632
ENSG00000067560	RHOA	12750	11821	11104	10618	12542	8978
ENSG00000067596	DHX8	4572	4184	3670	3320	3669	2765
ENSG00000067601	PMS2P4	119	99	120	122	143	121
ENSG00000067606	PRKCZ	432	223	328	426	309	405
ENSG00000067646	ZFY	1815	2370	1215	1233	1444	943
ENSG00000067704	IARS2	6644	6912	6066	2896	2957	2382
ENSG00000067715	SYT1	1697	1481	440	1718	2381	744
ENSG00000067798	NAV3	186	195	116	22	49	128
ENSG00000067829	IDH3G	1824	1504	1530	1679	1715	1249
ENSG00000067836	ROGDI	675	445	555	824	837	751
ENSG00000067840	PDZD4	621	240	603	1418	969	1592
ENSG00000067842	ATP2B3	0	2	1	4	2	2
ENSG00000067900	ROCK1	4509	4317	3365	3032	3337	2256
ENSG00000067955	CBFB	7720	6601	6512	1991	2428	1420
ENSG00000067992	PDK3	547	545	262	452	459	240
ENSG00000068001	HYAL2	3627	2980	2794	2219	2165	1434
ENSG00000068024	HDAC4	1604	1474	1594	1286	1305	1192
ENSG00000068028	RASSF1	549	511	448	307	355	246
ENSG00000068078	FGFR3	1032	332	373	8038	5653	2011
ENSG00000068079	IFI35	736	392	596	626	671	521
ENSG00000068097	HEATR6	1334	1193	1231	1068	1191	915
ENSG00000068120	COASY	1426	1321	1475	1132	1253	945
ENSG00000068137	PLEKHH3	2439	2315	2488	2682	3493	2301
ENSG00000068305	MEF2A	3352	3318	1616	3280	2922	1258
ENSG00000068308	OTUD5	2358	1835	1968	2233	2533	1766
ENSG00000068323	TFE3	1759	1284	2119	1773	2189	1508
ENSG00000068354	TBC1D25	531	431	401	325	373	258
ENSG00000068366	ACSL4	3704	4483	2581	1095	1320	758
ENSG00000068383	INPP5A	1159	1207	876	777	848	1187
ENSG00000068394	GPKOW	1350	1019	1088	1032	1192	1017
ENSG00000068400	GRIPAP1	1827	1487	1619	1845	1948	1461
ENSG00000068438	FTSJ1	2307	2110	1781	1074	1216	670
ENSG00000068489	PRR11	3171	2919	2667	1021	974	1338
ENSG00000068615	REEP1	224	170	104	238	332	372
ENSG00000068650	ATP11A	1741	1659	1234	1249	991	354
ENSG00000068654	POLR1A	8623	7227	6593	4342	5056	2452
ENSG00000068697	LAPTM4A	4225	3290	3089	5017	5915	3758
ENSG00000068724	TTC7A	302	203	268	966	773	1269
ENSG00000068745	IP6K2	5093	4941	4985	5481	5734	5190
ENSG00000068781	STON1-GTF2A1L	17	12	2	10	14	4
ENSG00000068784	SRBD1	1947	1539	1744	1338	1591	1212
ENSG00000068793	CYFIP1	12901	9388	16403	10530	11013	11678
ENSG00000068796	KIF2A	3249	2984	2965	2086	2209	2368
ENSG00000068831	RASGRP2	13	10	21	23	21	38
ENSG00000068878	PSME4	4514	4479	3627	2503	3334	1768
ENSG00000068885	IFT80	2071	1732	1952	2948	3311	3165
ENSG00000068903	SIRT2	1673	1262	1349	3900	3920	2806
ENSG00000068912	ERLEC1	2552	2163	1976	2072	2417	1673
ENSG00000068971	PPP2R5B	755	574	770	1539	1586	1266
ENSG00000068976	PYGM	14	22	14	36	40	60
ENSG00000068985	PAGE1	0	0	0	0	0	0
ENSG00000069011	PITX1	2040	1289	2130	958	1023	1088
ENSG00000069018	TRPC7	2	1	3	2	0	0
ENSG00000069020	MAST4	134	259	238	198	270	347
ENSG00000069122	GPR116	2	0	0	0	0	0
ENSG00000069188	SDK2	873	929	80	439	325	293
ENSG00000069206	ADAM7	0	0	0	0	0	0
ENSG00000069248	NUP133	6145	5398	5357	4666	4862	4710
ENSG00000069275	NUCKS1	48734	43266	39670	20362	23136	15606
ENSG00000069329	VPS35	8324	8369	6526	5582	6709	5859
ENSG00000069345	DNAJA2	6178	5443	5206	3335	3651	3187
ENSG00000069399	BCL3	521	245	509	531	443	194
ENSG00000069424	KCNAB2	293	307	381	782	691	672
ENSG00000069431	ABCC9	8	12	77	10	38	332
ENSG00000069482	GAL	16	14	36	0	0	5
ENSG00000069493	CLEC2D	219	290	229	386	404	450
ENSG00000069509	FUNDC1	411	333	392	276	332	198
ENSG00000069535	MAOB	98	19	225	407	267	615
ENSG00000069667	RORA	471	155	45	735	285	159
ENSG00000069696	DRD4	29	17	22	41	102	64
ENSG00000069702	TGFBR3	220	94	130	201	92	146
ENSG00000069712	KIAA1107	220	249	193	402	488	638
ENSG00000069764	PLA2G10	0	0	1	1	1	1
ENSG00000069812	HES2	12	19	7	41	72	20
ENSG00000069849	ATP1B3	3240	3140	2679	1349	1759	1031
ENSG00000069869	NEDD4	3696	3874	2947	1417	2035	980
ENSG00000069943	PIGB	436	343	360	390	437	439
ENSG00000069956	MAPK6	5236	5421	4153	3201	3458	2321
ENSG00000069966	GNB5	1021	945	801	715	716	598
ENSG00000069974	RAB27A	116	132	79	228	285	57
ENSG00000069998	CECR5	3242	2710	2586	1369	1500	1016
ENSG00000070010	UFD1L	2227	2027	1806	2499	2257	1204
ENSG00000070018	LRP6	11876	12452	15921	9329	14568	12419
ENSG00000070019	GUCY2C	0	0	0	0	0	0
ENSG00000070031	SCT	0	0	0	0	0	2
ENSG00000070047	PHRF1	3690	2856	2985	2210	2495	1771
ENSG00000070061	IKBKAP	4525	4383	4468	3388	3770	2694
ENSG00000070081	NUCB2	1003	812	965	849	971	921
ENSG00000070087	PFN2	11778	8614	9954	14977	17879	12080
ENSG00000070159	PTPN3	508	546	1226	576	587	1431
ENSG00000070182	SPTB	4	5	0	2	2	2
ENSG00000070190	DAPP1	7	0	8	0	0	0
ENSG00000070193	FGF10	0	0	0	0	0	0
ENSG00000070214	SLC44A1	3581	3146	3375	6247	7170	6528
ENSG00000070269	TMEM260	1014	906	966	1298	1408	1330
ENSG00000070366	SMG6	2360	2041	1727	2036	2444	2085
ENSG00000070367	EXOC5	5750	5466	4897	4553	5125	3646
ENSG00000070371	CLTCL1	425	397	368	556	515	370
ENSG00000070388	FGF22	10	8	6	4	4	1
ENSG00000070404	FSTL3	180	197	153	229	241	160
ENSG00000070413	DGCR2	4675	3278	4151	4904	5412	5426
ENSG00000070423	RNF126	1466	1170	1232	602	820	564
ENSG00000070444	MNT	884	814	718	799	932	586
ENSG00000070476	ZXDC	1818	1539	1642	1742	2096	1708
ENSG00000070495	JMJD6	956	891	848	594	683	428
ENSG00000070501	POLB	707	709	655	892	838	764
ENSG00000070526	ST6GALNAC1	0	0	0	0	0	0
ENSG00000070540	WIPI1	672	611	506	922	893	594
ENSG00000070601	FRMPD1	4	4	0	44	21	8
ENSG00000070610	GBA2	2813	2539	2506	2419	2814	1745
ENSG00000070614	NDST1	6115	5115	4564	4226	5354	3522
ENSG00000070669	ASNS	1140	1097	2635	549	490	564
ENSG00000070718	AP3M2	2648	2256	2423	1760	1690	1583
ENSG00000070729	CNGB1	0	0	0	2	1	0
ENSG00000070731	ST6GALNAC2	91	89	58	114	101	64
ENSG00000070748	CHAT	0	1	0	0	1	0
ENSG00000070756	PABPC1	10348	10432	9602	10214	11767	9209
ENSG00000070759	TESK2	10	15	21	8	16	23
ENSG00000070761	C16orf80	2143	1814	1716	1047	1202	1188
ENSG00000070770	CSNK2A2	2863	2440	2623	2448	2656	2347
ENSG00000070778	PTPN21	885	910	726	863	1068	681
ENSG00000070785	EIF2B3	1933	1805	1684	658	664	413
ENSG00000070808	CAMK2A	67	3	70	249	20	547
ENSG00000070814	TCOF1	3725	3521	3234	1735	1794	1192
ENSG00000070831	CDC42	14567	13148	12334	9244	10821	9479
ENSG00000070882	OSBPL3	1607	1009	1403	1517	1803	1013
ENSG00000070886	EPHA8	1	0	0	0	0	0
ENSG00000070915	SLC12A3	3	1	2	0	0	0
ENSG00000070950	RAD18	2037	1811	1787	445	475	404
ENSG00000070961	ATP2B1	20238	28374	15623	5223	7615	9236
ENSG00000070985	TRPM5	1	0	0	1	0	1
ENSG00000071051	NCK2	2315	2271	989	1428	1456	1161
ENSG00000071054	MAP4K4	17462	16965	11769	15719	17300	10023
ENSG00000071073	MGAT4A	1095	284	1011	760	887	742
ENSG00000071082	RPL31	34924	30301	26904	24190	24622	20500
ENSG00000071127	WDR1	10590	9408	8410	5434	7483	3409
ENSG00000071189	SNX13	4006	3537	3407	3770	3994	3154
ENSG00000071203	MS4A12	0	0	0	0	0	0
ENSG00000071205	ARHGAP10	1237	1671	678	525	1055	480
ENSG00000071242	RPS6KA2	2479	1766	1139	1200	1477	551
ENSG00000071243	ING3	1199	1148	1044	962	988	891
ENSG00000071246	VASH1	3846	10512	1384	2255	2409	1560
ENSG00000071282	LMCD1	84	167	244	32	81	167
ENSG00000071462	WBSCR22	2857	2507	2838	1367	1617	977
ENSG00000071537	SEL1L	6616	5866	5696	5907	6841	5038
ENSG00000071539	TRIP13	2679	2369	1965	276	330	218
ENSG00000071553	ATP6AP1	2912	1904	2883	2618	3404	2765
ENSG00000071564	TCF3	6823	5379	6100	4911	5365	4053
ENSG00000071575	TRIB2	22819	19159	23728	6222	7024	4183
ENSG00000071626	DAZAP1	5978	5247	4586	2189	2387	1570
ENSG00000071655	MBD3	7409	5909	5777	4054	4661	3156
ENSG00000071677	PRLH	0	0	0	0	0	0
ENSG00000071794	HLTF	7297	5758	6728	5666	5620	5827
ENSG00000071859	FAM50A	1834	1424	1630	1591	1936	1156
ENSG00000071889	FAM3A	1427	975	1384	1248	1274	969
ENSG00000071894	CPSF1	3031	2680	2725	2207	2255	1800
ENSG00000071909	MYO3B	25	44	9	31	33	9
ENSG00000071967	CYBRD1	2963	2072	2569	3601	4353	3882
ENSG00000071991	CDH19	1	17	0	3	12	0
ENSG00000071994	PDCD2	4843	4492	4172	2440	2613	1912
ENSG00000072041	SLC6A15	12	19	30	0	2	2
ENSG00000072042	RDH11	7832	6085	7114	3768	4477	3769
ENSG00000072062	PRKACA	579	546	622	577	704	418
ENSG00000072071	LPHN1	1146	697	1261	1354	1279	937
ENSG00000072080	SPP2	1	0	0	0	0	0
ENSG00000072110	ACTN1	9592	9780	6637	2983	4494	1055
ENSG00000072121	ZFYVE26	3156	2445	3259	5025	5921	3710
ENSG00000072133	RPS6KA6	1	5	0	2	7	5
ENSG00000072134	EPN2	2097	1321	2324	2116	2063	2020
ENSG00000072135	PTPN18	344	327	342	301	302	207
ENSG00000072163	LIMS2	16	47	2	16	41	10
ENSG00000072182	ASIC4	12	16	29	55	41	36
ENSG00000072195	SPEG	4523	2508	8806	6410	6001	10264
ENSG00000072201	LNX1	100	74	34	61	60	13
ENSG00000072210	ALDH3A2	4447	2464	3774	4830	4533	2564
ENSG00000072274	TFRC	17799	13279	15064	5989	10187	3542
ENSG00000072310	SREBF1	5188	3836	4593	2821	1491	3288
ENSG00000072315	TRPC5	0	0	1	0	0	3
ENSG00000072364	AFF4	8971	7552	8549	11616	13020	8182
ENSG00000072401	UBE2D1	1127	1042	833	1137	1231	879
ENSG00000072415	MPP5	2178	1854	1840	2433	2890	2421
ENSG00000072422	RHOBTB1	3640	3631	2362	2535	2394	1315
ENSG00000072444	ASAH2C	9	11	5	1	11	5
ENSG00000072501	SMC1A	6861	5932	6325	2476	2937	2212
ENSG00000072506	HSD17B10	3010	2556	2483	1853	2147	1355
ENSG00000072518	MARK2	1270	1015	1322	1022	1219	1024
ENSG00000072571	HMMR	3442	3163	2744	379	403	396
ENSG00000072609	CHFR	2418	1772	1795	2327	2658	1754
ENSG00000072657	TRHDE	0	0	0	0	0	0
ENSG00000072682	P4HA2	947	734	1136	1036	818	786
ENSG00000072694	FCGR2B	0	2	4	2	1	1
ENSG00000072736	NFATC3	1861	1677	1511	1259	1197	935
ENSG00000072756	TRNT1	1927	1808	1803	1179	1335	737
ENSG00000072778	ACADVL	9054	6875	10861	9440	11678	8561
ENSG00000072786	STK10	1763	1420	1280	690	709	385
ENSG00000072803	FBXW11	6200	4801	6110	4946	5424	4485
ENSG00000072818	ACAP1	2	10	11	11	18	28
ENSG00000072832	CRMP1	5757	2532	106	6973	1454	533
ENSG00000072840	EVC	1372	1441	1129	1201	1204	1069
ENSG00000072849	DERL2	2027	1746	1767	1752	1900	1441
ENSG00000072858	SIDT1	3	0	0	4	4	9
ENSG00000072864	NDE1	2558	2558	2426	918	881	826
ENSG00000072952	MRVI1	70	29	25	943	1048	693
ENSG00000072954	TMEM38A	115	66	191	197	187	268
ENSG00000072958	AP1M1	2443	1838	1997	1880	2047	1561
ENSG00000073008	PVR	1657	1575	1364	634	786	424
ENSG00000073009	IKBKG	151	142	149	134	154	102
ENSG00000073050	XRCC1	2198	2179	1355	1360	1531	1273
ENSG00000073060	SCARB1	5406	4366	3769	2133	2208	1474
ENSG00000073067	CYP2W1	0	0	0	1	0	2
ENSG00000073111	MCM2	10469	8303	7908	1556	1627	1425
ENSG00000073146	MOV10L1	13	2	4	3	3	26
ENSG00000073150	PANX2	5	3	19	18	15	61
ENSG00000073169	SELO	1207	1008	1240	923	1114	920
ENSG00000073282	TP63	11	6	2	0	4	1
ENSG00000073331	ALPK1	58	160	456	120	402	1113
ENSG00000073350	LLGL2	29	28	26	23	14	58
ENSG00000073417	PDE8A	1365	1206	1434	1123	1131	1222
ENSG00000073464	CLCN4	525	475	892	631	1241	1080
ENSG00000073536	NLE1	3164	2851	2313	850	941	629
ENSG00000073578	SDHA	5778	4905	5230	3902	4654	3295
ENSG00000073584	SMARCE1	6328	5748	4497	5090	5522	4023
ENSG00000073598	FNDC8	0	2	2	1	0	1
ENSG00000073605	GSDMB	146	186	214	230	281	350
ENSG00000073614	KDM5A	7884	7129	6698	7340	8215	6214
ENSG00000073670	ADAM11	115	117	86	88	98	46
ENSG00000073711	PPP2R3A	1193	1082	601	1086	991	870
ENSG00000073712	FERMT2	6872	6125	5048	6067	8675	3405
ENSG00000073734	ABCB11	202	128	412	200	869	337
ENSG00000073737	DHRS9	5	1	6	13	20	0
ENSG00000073754	CD5L	0	0	0	0	0	0
ENSG00000073756	PTGS2	1	0	1	0	0	0
ENSG00000073792	IGF2BP2	4780	3317	4381	2750	3322	1532
ENSG00000073803	MAP3K13	909	722	766	918	1044	860
ENSG00000073849	ST6GAL1	1402	2847	1396	280	249	319
ENSG00000073861	TBX21	0	0	0	0	2	0
ENSG00000073905	VDAC1P1	20	17	12	6	5	5
ENSG00000073910	FRY	380	235	491	299	582	1151
ENSG00000073921	PICALM	5494	4687	4807	4696	5856	3985
ENSG00000073969	NSF	2297	2081	1862	1334	1486	879
ENSG00000074047	GLI2	337	226	538	237	308	502
ENSG00000074054	CLASP1	5883	5125	8318	4898	5243	5294
ENSG00000074071	MRPS34	3465	2922	2777	1486	1690	1180
ENSG00000074181	NOTCH3	5359	2636	3346	5923	6701	3783
ENSG00000074201	CLNS1A	6913	5619	6146	4219	4341	3662
ENSG00000074211	PPP2R2C	4	1	3	1	1	34
ENSG00000074219	TEAD2	3725	2715	2812	3627	3408	1979
ENSG00000074266	EED	1123	1118	1135	594	755	554
ENSG00000074276	CDHR2	6	13	9	10	11	6
ENSG00000074317	SNCB	11	11	23	41	2	45
ENSG00000074319	TSG101	1996	2146	1919	1260	1674	1070
ENSG00000074356	C17orf85	2748	2345	2369	2539	2883	1981
ENSG00000074370	ATP2A3	31	13	22	28	11	20
ENSG00000074410	CA12	16059	7555	16673	6003	4944	6559
ENSG00000074416	MGLL	859	2828	73	72	260	60
ENSG00000074527	NTN4	4	18	2	6	31	4
ENSG00000074582	BCS1L	1369	1159	1209	825	941	669
ENSG00000074590	NUAK1	2151	1420	867	2359	2895	1714
ENSG00000074603	DPP8	3942	3219	3393	2719	3240	2536
ENSG00000074621	SLC24A1	585	546	490	818	864	866
ENSG00000074657	ZNF532	4117	4217	4339	4720	3489	7164
ENSG00000074660	SCARF1	9	11	8	12	16	57
ENSG00000074695	LMAN1	8694	8809	8768	4428	4754	3795
ENSG00000074696	PTPLAD1	14088	10914	11685	7653	7383	7443
ENSG00000074706	IPCEF1	30	73	9	28	28	2
ENSG00000074755	ZZEF1	2880	2345	2554	2736	3079	2528
ENSG00000074771	NOX3	0	1	0	0	0	0
ENSG00000074800	ENO1	119661	97647	84397	64754	54207	26514
ENSG00000074803	SLC12A1	1	0	1	8	10	5
ENSG00000074842	C19orf10	2839	2414	2374	1205	1435	882
ENSG00000074855	ANO8	1366	1185	1161	1178	1230	913
ENSG00000074935	TUBE1	1283	1298	1761	1026	1089	1182
ENSG00000074964	ARHGEF10L	1362	569	2220	5023	6449	8063
ENSG00000074966	TXK	0	1	0	2	1	3
ENSG00000075035	WSCD2	0	2	0	0	1	1
ENSG00000075043	KCNQ2	5133	2280	7394	4449	3262	5565
ENSG00000075073	TACR2	2	0	4	4	1	3
ENSG00000075089	ACTR6	1823	1511	1743	1434	1434	1292
ENSG00000075131	TIPIN	1113	1174	928	350	404	351
ENSG00000075142	SRI	12644	8997	12047	8388	9031	5925
ENSG00000075151	EIF4G3	6307	5533	5871	5245	6109	4790
ENSG00000075188	NUP37	1756	1533	1596	618	737	577
ENSG00000075213	SEMA3A	9607	9973	12480	5474	9558	11191
ENSG00000075218	GTSE1	1079	967	824	172	228	295
ENSG00000075223	SEMA3C	3	1	32	3	6	107
ENSG00000075234	TTC38	1434	1264	1235	1278	1287	900
ENSG00000075239	ACAT1	4294	3752	3653	1998	2093	1152
ENSG00000075240	GRAMD4	3409	2032	1913	2280	2300	2676
ENSG00000075275	CELSR1	6773	2595	6665	8827	10052	6541
ENSG00000075290	WNT8B	2	4	0	0	2	2
ENSG00000075292	ZNF638	10073	9669	8978	9390	9697	8644
ENSG00000075303	SLC25A40	1243	1174	1133	551	548	571
ENSG00000075336	TIMM21	1589	1322	1423	677	725	582
ENSG00000075340	ADD2	21	22	10	39	6	33
ENSG00000075388	FGF4	0	0	0	0	0	0
ENSG00000075391	RASAL2	2282	2889	1230	2054	2342	2509
ENSG00000075399	VPS9D1	415	318	333	625	860	662
ENSG00000075407	ZNF37A	2595	2429	1868	1801	1886	1454
ENSG00000075413	MARK3	6603	4731	5882	7365	6877	5177
ENSG00000075415	SLC25A3	26892	24864	19503	15263	15961	10972
ENSG00000075420	FNDC3B	8131	6740	5943	6774	8849	3967
ENSG00000075426	FOSL2	3037	3777	1935	3009	4400	513
ENSG00000075429	CACNG5	785	151	286	766	591	187
ENSG00000075461	CACNG4	1373	637	1546	1093	1209	973
ENSG00000075539	FRYL	10701	8076	10368	10092	9578	8838
ENSG00000075568	TMEM131	3989	2727	3536	3279	3560	2726
ENSG00000075618	FSCN1	28120	26866	14811	10002	14622	4421
ENSG00000075624	ACTB	74589	63811	61186	43715	68463	30635
ENSG00000075643	MOCOS	9	11	8	8	16	14
ENSG00000075651	PLD1	550	713	179	481	501	125
ENSG00000075673	ATP12A	5	1	49	0	1	6
ENSG00000075702	WDR62	1227	1249	1025	171	211	188
ENSG00000075711	DLG1	5563	4211	5579	6284	7217	2892
ENSG00000075785	RAB7A	1608	1495	1390	1475	2125	867
ENSG00000075790	BCAP29	3273	6361	2794	2001	2522	2503
ENSG00000075826	SEC31B	706	589	792	1054	1060	845
ENSG00000075856	SART3	5610	4709	4855	3054	3516	2544
ENSG00000075884	ARHGAP15	5	14	2	1	18	0
ENSG00000075886	TUBA3D	0	0	0	0	0	0
ENSG00000075891	PAX2	0	0	0	0	0	0
ENSG00000075914	EXOSC7	2225	1920	2097	1183	1280	912
ENSG00000075945	KIFAP3	1032	2096	991	1461	2063	1678
ENSG00000075975	MKRN2	3020	2655	2453	1885	2272	1614
ENSG00000076003	MCM6	3895	3893	3491	692	931	443
ENSG00000076043	REXO2	3038	3150	2500	1272	1707	1116
ENSG00000076053	RBM7	956	876	952	1027	1173	861
ENSG00000076067	RBMS2	563	749	332	457	500	387
ENSG00000076108	BAZ2A	2697	2701	2845	2614	3321	2305
ENSG00000076201	PTPN23	552	532	521	697	790	562
ENSG00000076242	MLH1	3980	3333	2736	1731	2237	1394
ENSG00000076248	UNG	4713	4768	3482	1295	1488	1258
ENSG00000076258	FMO4	12	18	1	24	68	21
ENSG00000076321	KLHL20	1178	1002	1060	1323	1442	1208
ENSG00000076344	RGS11	22	28	125	49	67	217
ENSG00000076351	SLC46A1	325	258	371	198	226	236
ENSG00000076356	PLXNA2	568	301	1115	746	747	1511
ENSG00000076382	SPAG5	4338	4288	3691	587	676	804
ENSG00000076513	ANKRD13A	2303	2109	1526	1901	2171	1636
ENSG00000076554	TPD52	1980	1491	1012	1136	1079	390
ENSG00000076555	ACACB	494	460	403	693	843	829
ENSG00000076604	TRAF4	7833	7423	4514	2118	2292	1099
ENSG00000076641	PAG1	2193	1199	1379	2035	2595	2183
ENSG00000076650	GPATCH1	562	523	532	499	508	428
ENSG00000076662	ICAM3	241	250	127	79	83	38
ENSG00000076685	NT5C2	2792	2909	1664	2113	2528	1567
ENSG00000076706	MCAM	5962	5871	4194	2449	2774	1205
ENSG00000076716	GPC4	778	702	695	743	1247	984
ENSG00000076770	MBNL3	18	2	7	0	5	0
ENSG00000076826	CAMSAP3	12	7	0	28	33	4
ENSG00000076864	RAP1GAP	1105	295	445	1423	1282	322
ENSG00000076924	XAB2	944	809	905	931	965	798
ENSG00000076928	ARHGEF1	2232	2120	2048	1349	1733	1020
ENSG00000076944	STXBP2	4	15	24	2	11	23
ENSG00000076984	MAP2K7	1141	946	888	649	739	531
ENSG00000077009	NMRK2	0	0	0	0	0	0
ENSG00000077044	DGKD	1861	1536	1806	1568	1689	1270
ENSG00000077063	CTTNBP2	3	1	0	3	2	3
ENSG00000077080	ACTL6B	0	0	4	8	10	8
ENSG00000077092	RARB	25	38	19	81	124	86
ENSG00000077097	TOP2B	20738	17035	17163	16025	16385	10162
ENSG00000077147	TM9SF3	16483	14036	15840	9800	10891	8908
ENSG00000077150	NFKB2	643	495	627	702	563	631
ENSG00000077152	UBE2T	1280	1294	1215	167	172	228
ENSG00000077157	PPP1R12B	906	772	1109	1383	1503	2755
ENSG00000077232	DNAJC10	10453	9218	9877	6143	7138	5997
ENSG00000077235	GTF3C1	8852	6784	8404	7632	8201	6034
ENSG00000077238	IL4R	57	41	43	8	14	15
ENSG00000077254	USP33	5337	4549	3899	4447	4753	4041
ENSG00000077264	PAK3	2223	1206	1840	2629	2117	3117
ENSG00000077274	CAPN6	11	39	0	5	8	0
ENSG00000077279	DCX	2071	6955	58	6370	6791	1519
ENSG00000077312	SNRPA	3542	2807	2924	1992	2105	1409
ENSG00000077327	SPAG6	0	5	9	2	13	22
ENSG00000077348	EXOSC5	1608	1636	1301	579	563	342
ENSG00000077380	DYNC1I2	5583	5802	4759	5185	6246	4313
ENSG00000077420	APBB1IP	0	0	0	0	0	0
ENSG00000077454	LRCH4	781	686	739	900	954	871
ENSG00000077458	FAM76B	2320	2000	1971	1940	2046	1720
ENSG00000077463	SIRT6	790	674	568	550	683	509
ENSG00000077498	TYR	0	0	0	0	0	0
ENSG00000077514	POLD3	1996	1843	1831	568	653	621
ENSG00000077522	ACTN2	201	210	58	1207	1945	382
ENSG00000077549	CAPZB	3079	3913	1985	2062	2589	1430
ENSG00000077585	GPR137B	480	389	472	1470	1934	1161
ENSG00000077616	NAALAD2	4	1	3	2	0	1
ENSG00000077684	JADE1	3182	3699	2628	1780	2368	1165
ENSG00000077713	SLC25A43	13	27	9	3	3	8
ENSG00000077721	UBE2A	1510	1407	1368	1390	1726	1225
ENSG00000077782	FGFR1	10375	10998	9175	4608	6633	3242
ENSG00000077800	FKBP6	0	3	0	2	1	0
ENSG00000077809	GTF2I	8264	6549	6527	7801	8610	5924
ENSG00000077935	SMC1B	4	1	1	0	1	2
ENSG00000077942	FBLN1	1053	1243	1022	1069	919	338
ENSG00000077943	ITGA8	2	6	729	4	10	53
ENSG00000077984	CST7	0	0	0	0	0	0
ENSG00000078018	MAP2	12872	6593	12324	22213	25745	20832
ENSG00000078043	PIAS2	2331	2446	1720	1961	2048	1469
ENSG00000078053	AMPH	951	805	206	928	1465	1088
ENSG00000078061	ARAF	1358	1157	1205	1006	1259	824
ENSG00000078070	MCCC1	1665	1680	1584	1615	1693	1398
ENSG00000078081	LAMP3	1	1	6	3	1	12
ENSG00000078098	FAP	171	423	9	98	227	89
ENSG00000078114	NEBL	152	95	71	266	238	1497
ENSG00000078124	ACER3	2840	2644	1471	1039	1052	636
ENSG00000078140	UBE2K	3199	3264	2813	1711	2105	1380
ENSG00000078142	PIK3C3	3938	3261	2865	3472	3720	3211
ENSG00000078177	N4BP2	3487	2694	2849	2670	2413	2113
ENSG00000078237	C12orf5	1478	756	1490	915	767	471
ENSG00000078246	TULP3	1556	1606	1161	922	1057	813
ENSG00000078269	SYNJ2	13074	7888	25333	2693	3015	3989
ENSG00000078295	ADCY2	199	222	4	1587	1868	419
ENSG00000078304	PPP2R5C	7572	5959	7498	4807	5252	4081
ENSG00000078319	PMS2P1	411	308	439	254	298	222
ENSG00000078328	RBFOX1	0	0	0	0	0	0
ENSG00000078369	GNB1	9127	8634	8640	6123	8003	4879
ENSG00000078399	HOXA9	0	0	0	0	0	0
ENSG00000078401	EDN1	12	28	32	7	71	13
ENSG00000078403	MLLT10	1843	2071	1915	1913	2442	1618
ENSG00000078487	ZCWPW1	88	73	97	137	168	237
ENSG00000078549	ADCYAP1R1	751	130	3769	8108	5266	32740
ENSG00000078579	FGF20	0	0	0	0	0	0
ENSG00000078589	P2RY10	0	0	0	0	0	0
ENSG00000078596	ITM2A	0	0	1	0	0	1
ENSG00000078618	NRD1	5757	5266	5346	4205	4918	3735
ENSG00000078668	VDAC3	5376	5191	4589	2514	3152	2170
ENSG00000078674	PCM1	11033	9854	9382	9168	9968	9009
ENSG00000078687	TNRC6C	1258	1049	931	1022	1058	1051
ENSG00000078699	CBFA2T2	556	1101	636	1491	1661	1960
ENSG00000078725	BRINP1	0	0	1	2	0	0
ENSG00000078747	ITCH	5891	5290	5293	4148	4763	3271
ENSG00000078795	PKD2L2	2	5	4	4	3	4
ENSG00000078804	TP53INP2	175	181	120	588	628	354
ENSG00000078808	SDF4	6348	5299	4875	5400	5769	3651
ENSG00000078814	MYH7B	29	20	15	50	54	114
ENSG00000078898	BPIFB2	3	4	5	3	27	27
ENSG00000078900	TP73	75	78	24	19	17	10
ENSG00000078902	TOLLIP	1310	1065	1093	1382	1817	1099
ENSG00000078967	UBE2D4	840	541	618	724	908	613
ENSG00000079101	CLUL1	2	0	0	0	3	1
ENSG00000079102	RUNX1T1	1111	663	893	765	1066	1368
ENSG00000079112	CDH17	0	2	1	0	1	1
ENSG00000079134	THOC1	2315	2179	2070	1851	1833	1775
ENSG00000079150	FKBP7	898	983	621	576	612	270
ENSG00000079156	OSBPL6	1913	1416	1735	1970	2214	1800
ENSG00000079215	SLC1A3	21188	12034	28421	6878	9243	20620
ENSG00000079246	XRCC5	37146	33651	31411	17901	19377	12428
ENSG00000079257	LXN	2	3	6	5	2	2
ENSG00000079263	SP140	4	2	5	11	13	17
ENSG00000079277	MKNK1	747	661	470	698	924	809
ENSG00000079308	TNS1	397	196	1809	1225	1281	1692
ENSG00000079313	REXO1	770	720	671	626	678	458
ENSG00000079332	SAR1A	8455	7093	7016	5224	6343	4964
ENSG00000079335	CDC14A	346	359	293	311	311	289
ENSG00000079337	RAPGEF3	122	116	224	57	55	124
ENSG00000079385	CEACAM1	0	2	0	1	1	2
ENSG00000079387	SENP1	1837	1734	1439	782	929	656
ENSG00000079393	DUSP13	0	0	0	8	4	2
ENSG00000079432	CIC	3153	2041	2130	3502	3680	1950
ENSG00000079435	LIPE	141	133	118	71	75	74
ENSG00000079459	FDFT1	11492	9426	9091	2616	2670	2340
ENSG00000079462	PAFAH1B3	2958	2676	2111	1637	1661	1123
ENSG00000079482	OPHN1	1140	864	870	3194	3908	4669
ENSG00000079557	AFM	0	0	0	0	0	0
ENSG00000079616	KIF22	4745	4470	3901	931	1145	1199
ENSG00000079689	SCGN	1	0	3	6	3	7
ENSG00000079691	LRRC16A	2734	2605	1252	1597	2280	994
ENSG00000079739	PGM1	2297	1956	1830	1597	1483	1221
ENSG00000079785	DDX1	5811	6049	5272	3280	3783	2409
ENSG00000079805	DNM2	4279	3537	3860	3515	3904	2871
ENSG00000079819	EPB41L2	4554	4214	2324	2594	2871	1900
ENSG00000079841	RIMS1	3	0	1	0	2	2
ENSG00000079931	MOXD1	4070	5293	1274	2286	1896	2940
ENSG00000079950	STX7	1451	1666	1429	1497	1859	1678
ENSG00000079974	RABL2B	463	487	544	430	569	435
ENSG00000079999	KEAP1	3599	3517	3090	2385	2940	2233
ENSG00000080007	DDX43	83	144	2	78	354	5
ENSG00000080031	PTPRH	0	0	8	6	7	29
ENSG00000080166	DCT	4	2	11	303	501	88
ENSG00000080189	SLC35C2	2622	2301	2592	1616	1740	1388
ENSG00000080200	CRYBG3	1060	1512	529	735	1016	306
ENSG00000080224	EPHA6	0	0	0	0	0	0
ENSG00000080293	SCTR	0	0	0	0	0	0
ENSG00000080298	RFX3	5898	2851	6219	9297	8736	14068
ENSG00000080345	RIF1	13641	13887	10980	5437	5936	5278
ENSG00000080371	RAB21	2936	2346	2477	2380	3066	2065
ENSG00000080493	SLC4A4	1372	617	1185	1870	4307	4241
ENSG00000080503	SMARCA2	19	20	6	32	70	41
ENSG00000080511	RDH8	0	1	0	0	0	0
ENSG00000080546	SESN1	1482	887	1062	1354	1067	919
ENSG00000080561	MID2	10	1	15	5	13	46
ENSG00000080572	PIH1D3	0	0	0	0	0	0
ENSG00000080573	COL5A3	1028	1473	99	661	2581	156
ENSG00000080603	SRCAP	1702	1611	1630	1346	1595	1111
ENSG00000080608	KIAA0020	4003	4050	3320	1046	1202	685
ENSG00000080618	CPB2	0	2	0	0	0	1
ENSG00000080644	CHRNA3	21	2	10	37	3	2
ENSG00000080709	KCNN2	39	42	0	25	2	4
ENSG00000080802	CNOT4	638	680	740	895	1031	894
ENSG00000080815	PSEN1	3133	2792	3057	3179	3554	3576
ENSG00000080819	CPOX	2021	1735	1573	1128	1257	928
ENSG00000080822	CLDND1	3792	3273	4031	3513	4306	3838
ENSG00000080823	MOK	608	527	471	938	1069	1089
ENSG00000080824	HSP90AA1	34474	41493	34430	12739	16547	7839
ENSG00000080839	RBL1	1863	1625	1636	427	496	558
ENSG00000080845	DLGAP4	1033	763	819	1460	1797	973
ENSG00000080854	IGSF9B	156	51	373	841	1064	556
ENSG00000080910	CFHR2	0	0	0	0	0	0
ENSG00000080947	CROCCP3	579	539	614	824	856	772
ENSG00000080986	NDC80	2194	2205	1533	276	356	308
ENSG00000081014	AP4E1	1369	1216	1356	986	1138	1024
ENSG00000081019	RSBN1	1478	1397	1547	1678	1774	1493
ENSG00000081026	MAGI3	911	1152	1132	639	1222	1286
ENSG00000081041	CXCL2	28	10	39	26	20	49
ENSG00000081051	AFP	0	0	0	0	0	0
ENSG00000081052	COL4A4	0	0	0	1	2	3
ENSG00000081059	TCF7	21	44	28	66	78	45
ENSG00000081087	OSTM1	3444	2865	2906	2050	2766	1224
ENSG00000081138	CDH7	1	5	0	0	10	0
ENSG00000081148	IMPG2	55	43	28	100	158	101
ENSG00000081154	PCNP	3995	3807	3707	3001	3207	2780
ENSG00000081177	EXD2	1089	1386	1910	1407	1559	2582
ENSG00000081181	ARG2	87	154	74	59	74	51
ENSG00000081189	MEF2C	2657	4019	758	2812	3406	1520
ENSG00000081237	PTPRC	0	0	0	0	0	0
ENSG00000081248	CACNA1S	1	0	1	1	0	1
ENSG00000081277	PKP1	11	2	5	111	98	12
ENSG00000081307	UBA5	2569	2182	2503	2321	2612	2179
ENSG00000081320	STK17B	957	843	591	484	774	260
ENSG00000081377	CDC14B	1265	1183	1069	1213	1601	657
ENSG00000081386	ZNF510	1523	1357	1469	1659	1600	1566
ENSG00000081479	LRP2	3277	1014	4567	3504	6473	9564
ENSG00000081665	ZNF506	456	259	18	836	856	39
ENSG00000081692	JMJD4	1754	1283	1487	1015	1163	841
ENSG00000081721	DUSP12	1386	1466	1378	646	803	499
ENSG00000081760	AACS	1637	1489	1983	1444	1287	1138
ENSG00000081791	KIAA0141	4550	3823	3745	3080	3057	2350
ENSG00000081800	SLC13A1	0	0	0	0	0	0
ENSG00000081803	CADPS2	1422	462	933	327	147	347
ENSG00000081818	PCDHB4	7	10	15	33	31	18
ENSG00000081842	PCDHA6	5	0	3	26	6	16
ENSG00000081853	PCDHGA2	33	24	15	35	46	12
ENSG00000081870	HSPB11	1039	926	747	416	502	443
ENSG00000081913	PHLPP1	5357	4001	4120	5747	6356	3841
ENSG00000081923	ATP8B1	103	155	40	43	53	11
ENSG00000081985	IL12RB2	7	1	25	3	0	5
ENSG00000082014	SMARCD3	1872	1424	1925	2404	2720	2600
ENSG00000082068	WDR70	2036	1978	1559	1527	1626	1229
ENSG00000082074	FYB	0	0	0	0	0	0
ENSG00000082126	MPP4	136	185	79	29	27	17
ENSG00000082146	STRADB	2029	1554	1849	1889	1859	2580
ENSG00000082153	BZW1	14927	13956	12168	6981	7968	4649
ENSG00000082175	PGR	0	0	0	0	0	0
ENSG00000082196	C1QTNF3	116	109	91	130	109	121
ENSG00000082212	ME2	3860	3227	3643	1869	2306	1473
ENSG00000082213	C5orf22	1704	1507	1389	1059	1309	853
ENSG00000082258	CCNT2	3853	3593	3261	3124	3423	2490
ENSG00000082269	FAM135A	2470	1598	2939	3408	3260	3733
ENSG00000082293	COL19A1	40	19	91	32	8	18
ENSG00000082397	EPB41L3	69	55	1	20	41	0
ENSG00000082438	COBLL1	319	254	171	212	190	134
ENSG00000082458	DLG3	777	792	1252	780	945	817
ENSG00000082482	KCNK2	105	45	3	56	66	3
ENSG00000082497	SERTAD4	36	727	4	10	232	27
ENSG00000082512	TRAF5	930	1108	616	537	456	242
ENSG00000082515	MRPL22	1174	1140	1046	650	713	535
ENSG00000082516	GEMIN5	4603	4508	3755	1687	1858	1241
ENSG00000082556	OPRK1	0	0	0	1	1	11
ENSG00000082641	NFE2L1	6758	5893	4686	5877	7953	6067
ENSG00000082684	SEMA5B	232	25	291	2362	1407	3984
ENSG00000082701	GSK3B	4275	3617	3583	4176	4384	3323
ENSG00000082781	ITGB5	3851	8134	2396	2141	2766	2930
ENSG00000082805	ERC1	1527	1417	1247	1435	1663	1190
ENSG00000082898	XPO1	19179	17083	16257	8697	9631	10024
ENSG00000082929	C4orf6	1	1	0	0	0	0
ENSG00000082996	RNF13	3445	2829	3148	3600	4174	3376
ENSG00000083067	TRPM3	371	439	362	107	134	373
ENSG00000083093	PALB2	1639	1508	1275	774	901	598
ENSG00000083097	DOPEY1	1783	1878	1870	2409	2875	2510
ENSG00000083099	LYRM2	3450	2699	3000	2275	2579	1924
ENSG00000083123	BCKDHB	1269	1150	1052	981	1277	1048
ENSG00000083168	KAT6A	5057	4586	4597	4298	4780	4248
ENSG00000083223	ZCCHC6	1730	1585	1818	1729	1931	1595
ENSG00000083290	ULK2	1600	1674	1390	1597	1737	1744
ENSG00000083307	GRHL2	0	0	0	0	3	0
ENSG00000083312	TNPO1	21327	20381	20421	13294	16108	10649
ENSG00000083444	PLOD1	6191	5059	3960	4791	3388	2222
ENSG00000083454	P2RX5	180	143	214	70	37	30
ENSG00000083457	ITGAE	925	929	711	503	587	378
ENSG00000083520	DIS3	5476	4940	4433	2904	3165	2104
ENSG00000083535	PIBF1	2037	1940	1837	1518	1610	1099
ENSG00000083544	TDRD3	1071	1209	944	993	1030	961
ENSG00000083622	AC000111.6	0	0	0	0	0	0
ENSG00000083635	NUFIP1	852	777	704	378	472	330
ENSG00000083642	PDS5B	2700	2651	2491	1682	1885	1814
ENSG00000083720	OXCT1	3648	7310	2916	1215	2626	793
ENSG00000083750	RRAGB	822	649	567	983	1162	917
ENSG00000083782	EPYC	0	0	0	0	0	0
ENSG00000083799	CYLD	1304	1427	1307	1565	1728	1430
ENSG00000083807	SLC27A5	440	345	545	288	258	248
ENSG00000083812	ZNF324	830	775	726	638	662	500
ENSG00000083814	ZNF671	122	134	190	163	187	318
ENSG00000083817	ZNF416	409	392	320	391	455	404
ENSG00000083828	ZNF586	768	648	663	644	714	618
ENSG00000083838	ZNF446	632	568	616	674	747	757
ENSG00000083842	ZNF8	0	1	0	0	0	1
ENSG00000083844	ZNF264	934	880	900	956	1057	1014
ENSG00000083845	RPS5	30723	27834	23420	21724	21882	17676
ENSG00000083857	FAT1	46580	39130	22897	30453	27249	13671
ENSG00000083896	YTHDC1	4575	4189	3641	3560	3987	3443
ENSG00000083937	CHMP2B	1374	1247	1368	1412	1354	1464
ENSG00000084070	SMAP2	1167	992	889	640	825	409
ENSG00000084072	PPIE	1817	1671	1883	1356	1443	1324
ENSG00000084073	ZMPSTE24	5510	4927	4202	3008	3931	1865
ENSG00000084090	STARD7	16364	13560	13052	8416	9267	5855
ENSG00000084092	NOA1	1736	1649	1443	1405	1331	1319
ENSG00000084093	REST	4812	4415	4065	3568	3925	2665
ENSG00000084110	HAL	4	7	5	6	5	4
ENSG00000084112	SSH1	2142	3043	1164	829	1022	604
ENSG00000084207	GSTP1	14647	12542	11569	8558	9692	5632
ENSG00000084234	APLP2	34513	24362	26162	21363	26996	14820
ENSG00000084444	KIAA1467	741	490	1002	575	586	783
ENSG00000084453	SLCO1A2	3	6	4	30	73	368
ENSG00000084463	WBP11	2739	2351	2196	1477	1798	1431
ENSG00000084623	EIF3I	10436	8975	8856	5219	5588	4671
ENSG00000084628	NKAIN1	562	551	219	232	187	78
ENSG00000084636	COL16A1	1576	582	287	2603	1723	997
ENSG00000084652	TXLNA	8646	6908	5688	4235	4834	2649
ENSG00000084674	APOB	0	0	0	0	1	0
ENSG00000084676	NCOA1	1620	1341	1566	2715	3221	4991
ENSG00000084693	AGBL5	2340	2085	1930	1809	2075	2001
ENSG00000084710	EFR3B	2168	855	2089	1489	1426	2473
ENSG00000084731	KIF3C	1609	1581	1517	1558	1731	1168
ENSG00000084733	RAB10	9666	7582	9732	7580	9066	5818
ENSG00000084734	GCKR	7	6	3	8	9	31
ENSG00000084754	HADHA	13920	12126	11977	10158	11941	9152
ENSG00000084764	MAPRE3	175	130	278	350	408	544
ENSG00000084774	CAD	8388	7416	7900	2924	3708	2198
ENSG00000085063	CD59	32725	16267	4733	22423	17770	1519
ENSG00000085117	CD82	82	149	10	35	27	74
ENSG00000085185	BCORL1	99	128	150	181	229	151
ENSG00000085224	ATRX	10842	10055	9304	9461	10276	7992
ENSG00000085231	TAF9	3895	3553	3149	2155	2447	1451
ENSG00000085265	FCN1	0	0	0	0	0	0
ENSG00000085274	MYNN	1651	1591	1577	1264	1394	1080
ENSG00000085276	MECOM	0	1	0	0	1	0
ENSG00000085365	SCAMP1	5417	4804	5040	2983	3308	3171
ENSG00000085377	PREP	1587	1712	1018	878	1005	504
ENSG00000085382	HACE1	971	891	1144	1012	1020	1268
ENSG00000085415	SEH1L	2704	2834	2521	791	925	470
ENSG00000085433	WDR47	1867	1575	1738	2767	2826	3124
ENSG00000085449	WDFY1	4219	3394	3623	3584	3601	2986
ENSG00000085465	OVGP1	34	40	42	53	46	68
ENSG00000085491	SLC25A24	2274	2404	1642	1343	1236	867
ENSG00000085511	MAP3K4	4389	4673	2956	4246	3768	1484
ENSG00000085514	PILRA	47	41	42	62	67	73
ENSG00000085552	IGSF9	69	49	97	108	81	170
ENSG00000085563	ABCB1	0	0	0	0	0	6
ENSG00000085644	ZNF213	221	179	197	267	275	245
ENSG00000085662	AKR1B1	3260	2743	2580	1725	1908	1547
ENSG00000085719	CPNE3	5232	4738	4559	4928	5442	4451
ENSG00000085721	RRN3	3607	3496	2912	1710	1855	1298
ENSG00000085733	CTTN	11922	10774	9711	6941	8600	5048
ENSG00000085741	WNT11	8	25	2	10	59	2
ENSG00000085760	MTIF2	2924	2853	2567	1805	2151	1591
ENSG00000085788	DDHD2	3716	3426	2996	2348	2530	1865
ENSG00000085831	TTC39A	34	32	46	111	137	22
ENSG00000085832	EPS15	3128	2780	2418	2686	3381	2403
ENSG00000085840	ORC1	1811	1669	1348	123	182	126
ENSG00000085871	MGST2	53	105	265	106	67	286
ENSG00000085872	CHERP	585	529	500	406	474	337
ENSG00000085978	ATG16L1	2567	1650	2836	1733	1534	1663
ENSG00000085982	USP40	2778	2438	2682	2758	3054	2616
ENSG00000085998	POMGNT1	3773	3193	4061	2504	3086	2667
ENSG00000085999	RAD54L	783	702	720	63	126	79
ENSG00000086015	MAST2	1514	1512	1298	850	931	646
ENSG00000086061	DNAJA1	13500	12217	10683	5380	6660	3751
ENSG00000086062	B4GALT1	545	519	652	233	289	278
ENSG00000086065	CHMP5	3134	2776	2847	1973	2215	1884
ENSG00000086102	NFX1	2610	2122	2041	1657	1989	1257
ENSG00000086159	AQP6	3	1	11	8	6	23
ENSG00000086189	DIMT1	2711	2758	2021	736	988	503
ENSG00000086200	IPO11	1891	1736	1721	894	1057	830
ENSG00000086205	FOLH1	0	0	0	0	0	0
ENSG00000086232	EIF2AK1	4778	3925	4549	3519	3851	2925
ENSG00000086288	NME8	0	0	0	0	0	1
ENSG00000086289	EPDR1	1633	1400	1300	1199	1612	1541
ENSG00000086300	SNX10	221	211	92	472	294	222
ENSG00000086475	SEPHS1	5531	5571	4712	2980	3508	2632
ENSG00000086504	MRPL28	2508	2085	2605	1904	1867	1633
ENSG00000086506	HBQ1	58	32	53	4	4	15
ENSG00000086544	ITPKC	783	581	689	895	1202	567
ENSG00000086548	CEACAM6	0	0	0	0	0	0
ENSG00000086570	FAT2	0	0	3	23	21	4
ENSG00000086589	RBM22	2526	2175	2486	1935	2243	1909
ENSG00000086598	TMED2	11003	9653	9571	6118	6993	4422
ENSG00000086619	ERO1LB	263	238	250	298	280	384
ENSG00000086666	ZFAND6	6009	4963	4484	4098	4642	2891
ENSG00000086696	HSD17B2	0	0	0	0	0	0
ENSG00000086712	TXLNG	1550	1411	1294	715	717	560
ENSG00000086717	PPEF1	5	32	3	65	121	13
ENSG00000086730	LAT2	40	25	113	19	32	25
ENSG00000086758	HUWE1	18312	15052	16939	13884	16534	10601
ENSG00000086827	ZW10	2115	2019	1529	896	1071	677
ENSG00000086848	ALG9	609	574	506	528	590	457
ENSG00000086967	MYBPC2	708	1335	21	126	16	4
ENSG00000086991	NOX4	1	0	0	15	3	0
ENSG00000087008	ACOX3	1271	1262	1361	1280	1528	1500
ENSG00000087053	MTMR2	4638	3915	3517	2288	2676	1193
ENSG00000087074	PPP1R15A	1594	1591	835	1742	1996	794
ENSG00000087076	HSD17B14	45	38	256	67	138	389
ENSG00000087077	TRIP6	7661	5730	5422	2950	3644	2239
ENSG00000087085	ACHE	11	16	31	17	11	18
ENSG00000087086	FTL	28666	20249	25029	22853	29539	11616
ENSG00000087087	SRRT	6256	5373	4896	2769	3525	1437
ENSG00000087088	BAX	3248	2417	3062	2144	1738	1419
ENSG00000087095	NLK	2507	1887	2938	1393	1642	1286
ENSG00000087111	PIGS	1785	1321	1635	1370	1700	1202
ENSG00000087116	ADAMTS2	5	8	17	26	13	251
ENSG00000087128	TMPRSS11E	0	0	0	0	0	0
ENSG00000087152	ATXN7L3	3970	3603	3209	3026	3258	2299
ENSG00000087157	PGS1	1989	1495	1636	1527	1668	1197
ENSG00000087191	PSMC5	1519	1683	1551	1058	1446	829
ENSG00000087206	UIMC1	1848	1878	1706	1154	1292	931
ENSG00000087237	CETP	0	0	0	0	0	1
ENSG00000087245	MMP2	5593	10257	1690	214	301	22
ENSG00000087250	MT3	4	7	62	10	7	64
ENSG00000087253	LPCAT2	246	609	767	2	6	59
ENSG00000087258	GNAO1	341	63	557	865	901	1218
ENSG00000087263	OGFOD1	2909	2723	2262	1198	1457	825
ENSG00000087266	SH3BP2	6468	4303	3153	14077	11037	6344
ENSG00000087269	NOP14	3712	3766	3023	1331	1483	768
ENSG00000087274	ADD1	9332	8318	6999	10602	13311	9241
ENSG00000087299	L2HGDH	560	464	510	356	388	350
ENSG00000087301	TXNDC16	601	645	537	564	690	682
ENSG00000087302	C14orf166	5813	5021	4189	3359	3462	1992
ENSG00000087303	NID2	236	820	18	26	62	12
ENSG00000087338	GMCL1	1043	1334	998	688	807	652
ENSG00000087365	SF3B2	9381	7397	8231	6477	7151	5280
ENSG00000087448	KLHL42	4206	3414	3169	2213	3052	1809
ENSG00000087460	GNAS	19812	20601	14559	21652	24437	13760
ENSG00000087470	DNM1L	5193	5208	4439	2887	3511	2591
ENSG00000087494	PTHLH	202	718	82	24	94	26
ENSG00000087495	PHACTR3	4	73	1	2	1	0
ENSG00000087502	ERGIC2	3453	3433	3213	2040	2477	1705
ENSG00000087510	TFAP2C	1403	1150	270	292	169	89
ENSG00000087586	AURKA	2511	2434	1988	259	302	405
ENSG00000087589	CASS4	3	6	2	5	12	9
ENSG00000087842	PIR	1403	988	1405	717	859	622
ENSG00000087884	AAMDC	651	596	329	495	556	314
ENSG00000087903	RFX2	518	243	807	560	555	1158
ENSG00000087916	SLC6A14	0	0	0	0	0	0
ENSG00000087995	METTL2A	1399	1059	1384	869	962	876
ENSG00000088002	SULT2B1	0	1	2	11	12	19
ENSG00000088035	ALG6	853	651	784	508	493	434
ENSG00000088038	CNOT3	932	793	879	903	1019	730
ENSG00000088053	GP6	3	3	2	1	0	1
ENSG00000088179	PTPN4	2852	2718	2609	2242	2924	2151
ENSG00000088205	DDX18	9316	8314	8605	3471	3753	2628
ENSG00000088247	KHSRP	6662	5923	5510	3633	4218	2534
ENSG00000088256	GNA11	2792	2313	2363	1668	2168	1857
ENSG00000088280	ASAP3	2630	1756	3253	3511	3475	4080
ENSG00000088298	EDEM2	975	727	1001	944	948	771
ENSG00000088305	DNMT3B	813	519	797	418	434	419
ENSG00000088320	REM1	2	32	25	0	10	2
ENSG00000088325	TPX2	6448	6387	5544	1020	1311	1523
ENSG00000088340	FER1L4	23	20	55	57	18	68
ENSG00000088356	PDRG1	619	581	614	432	478	569
ENSG00000088367	EPB41L1	712	291	590	1022	1385	590
ENSG00000088386	SLC15A1	0	0	0	0	1	0
ENSG00000088387	DOCK9	1217	1392	901	498	659	271
ENSG00000088448	ANKRD10	11328	9587	7282	9418	8924	4638
ENSG00000088451	TGDS	673	750	744	424	478	372
ENSG00000088538	DOCK3	75	25	191	133	129	347
ENSG00000088543	C3orf18	163	160	213	219	319	527
ENSG00000088682	COQ9	2542	2079	2344	1920	2164	1605
ENSG00000088726	TMEM40	0	1	0	1	1	1
ENSG00000088727	KIF9	416	415	368	263	239	299
ENSG00000088756	ARHGAP28	4	7	0	5	0	1
ENSG00000088766	CRLS1	3414	2729	2738	3211	4527	2499
ENSG00000088782	DEFB127	0	0	0	0	0	0
ENSG00000088808	PPP1R13B	101	88	65	156	94	82
ENSG00000088812	ATRN	5099	4026	4759	5359	6087	4968
ENSG00000088826	SMOX	2679	1572	2681	2212	2528	1108
ENSG00000088827	SIGLEC1	0	0	0	26	21	4
ENSG00000088832	FKBP1A	3389	2988	2928	1862	2094	1194
ENSG00000088833	NSFL1C	1792	1791	1524	1274	1662	1348
ENSG00000088836	SLC4A11	178	175	280	34	34	37
ENSG00000088854	C20orf194	1177	1111	1024	1725	2165	1845
ENSG00000088876	ZNF343	661	743	695	604	613	465
ENSG00000088881	EBF4	224	208	189	640	515	443
ENSG00000088882	CPXM1	1744	950	709	1771	1775	776
ENSG00000088888	MAVS	2984	2434	2362	2863	3153	1998
ENSG00000088899	LZTS3	254	309	260	198	207	276
ENSG00000088926	F11	0	2	0	0	0	1
ENSG00000088930	XRN2	12476	10921	8553	5907	5996	3413
ENSG00000088970	PLK1S1	578	578	333	1111	603	646
ENSG00000088986	DYNLL1	3908	3516	3268	2535	2973	1825
ENSG00000088992	TESC	167	47	68	870	335	129
ENSG00000089006	SNX5	9801	7953	8691	4933	5598	4189
ENSG00000089009	RPL6	47008	42159	36262	32509	32096	23886
ENSG00000089012	SIRPG	0	0	0	0	0	0
ENSG00000089022	MAPKAPK5	2613	2483	2334	1727	1796	1461
ENSG00000089041	P2RX7	141	73	81	274	151	60
ENSG00000089048	ESF1	2509	2431	2485	1316	1563	1020
ENSG00000089050	RBBP9	2155	1914	1661	1370	1360	1467
ENSG00000089053	ANAPC5	10130	9083	8442	6983	7647	5343
ENSG00000089057	SLC23A2	2697	1676	2565	1925	2241	1785
ENSG00000089060	SLC8B1	270	242	335	618	592	594
ENSG00000089063	TMEM230	3087	2493	2585	2260	2769	1829
ENSG00000089091	DZANK1	277	291	326	339	358	474
ENSG00000089094	KDM2B	2485	2233	2024	1654	1618	1473
ENSG00000089101	C20orf26	52	51	43	36	45	73
ENSG00000089116	LHX5	0	0	0	2	0	0
ENSG00000089123	TASP1	552	509	581	447	506	362
ENSG00000089127	OAS1	135	149	42	127	60	323
ENSG00000089154	GCN1L1	14624	12515	13451	7437	8432	5332
ENSG00000089157	RPLP0	104899	89634	85047	75496	74073	60389
ENSG00000089159	PXN	3621	2857	2928	1452	1672	1084
ENSG00000089163	SIRT4	47	47	72	79	62	69
ENSG00000089169	RPH3A	16	245	0	5	32	0
ENSG00000089177	KIF16B	495	469	383	921	862	473
ENSG00000089195	TRMT6	1723	1701	1446	439	550	292
ENSG00000089199	CHGB	60	33	69	65	94	61
ENSG00000089220	PEBP1	12578	11857	9209	8525	9433	5615
ENSG00000089225	TBX5	0	0	0	0	0	0
ENSG00000089234	BRAP	1805	1524	1412	1532	1758	1520
ENSG00000089248	ERP29	3859	2890	3032	2501	2864	2390
ENSG00000089250	NOS1	1	0	0	0	0	0
ENSG00000089280	FUS	2517	2544	2444	1576	1927	1255
ENSG00000089289	IGBP1	2316	2094	1850	2594	2226	2049
ENSG00000089327	FXYD5	48	45	104	5	0	93
ENSG00000089335	ZNF302	2461	2379	1735	2691	2851	2321
ENSG00000089351	GRAMD1A	2561	2637	2227	1963	2104	1691
ENSG00000089356	FXYD3	0	0	0	3	2	0
ENSG00000089472	HEPH	5	12	62	9	50	317
ENSG00000089486	CDIP1	1400	1078	1212	1884	1708	1525
ENSG00000089505	CMTM1	46	67	30	55	63	41
ENSG00000089558	KCNH4	1	1	1	3	2	0
ENSG00000089597	GANAB	18845	16843	16424	11308	13862	8369
ENSG00000089639	GMIP	425	294	352	682	609	449
ENSG00000089682	RBM41	642	616	602	674	801	722
ENSG00000089685	BIRC5	6238	5518	4646	1098	1264	1117
ENSG00000089692	LAG3	41	62	69	48	56	24
ENSG00000089693	MLF2	5602	5130	5226	3527	4051	2878
ENSG00000089723	OTUB2	131	103	149	192	157	200
ENSG00000089737	DDX24	10735	8934	8994	6926	7452	4870
ENSG00000089775	ZBTB25	962	942	1093	1210	1163	1329
ENSG00000089818	NECAP1	1757	1601	1618	1458	1522	1305
ENSG00000089820	ARHGAP4	64	46	55	143	130	195
ENSG00000089847	ANKRD24	28	16	56	88	102	214
ENSG00000089876	DHX32	3493	2663	2846	2120	2086	1480
ENSG00000089902	RCOR1	3596	2463	3112	2191	2329	1474
ENSG00000089916	GPATCH2L	6014	5166	5247	5661	5623	5104
ENSG00000090006	LTBP4	417	493	1106	618	490	1057
ENSG00000090013	BLVRB	206	122	181	359	325	722
ENSG00000090020	SLC9A1	484	395	347	564	520	312
ENSG00000090054	SPTLC1	2872	2547	2856	2190	2539	2279
ENSG00000090060	PAPOLA	8275	8270	7822	5794	6752	5368
ENSG00000090061	CCNK	445	415	438	449	446	335
ENSG00000090097	PCBP4	4365	3729	4287	4957	4640	3744
ENSG00000090104	RGS1	0	0	0	0	0	0
ENSG00000090238	YPEL3	281	370	190	486	501	601
ENSG00000090263	MRPS33	1368	1375	1309	945	1009	808
ENSG00000090266	NDUFB2	2684	2605	2139	1475	1787	866
ENSG00000090273	NUDC	4082	3884	3444	1953	2370	1478
ENSG00000090316	MAEA	3297	2848	2550	1860	2078	1451
ENSG00000090339	ICAM1	321	198	29	130	145	5
ENSG00000090372	STRN4	5363	4641	4619	3288	3688	2657
ENSG00000090376	IRAK3	7	3	13	16	18	30
ENSG00000090382	LYZ	7	6	2	2	5	3
ENSG00000090402	SI	1	0	0	0	1	0
ENSG00000090432	MUL1	1737	1389	1306	1182	1463	973
ENSG00000090447	TFAP4	1357	1409	907	247	283	185
ENSG00000090470	PDCD7	1377	1477	1291	1022	1119	1119
ENSG00000090487	SPG21	3266	2852	2442	2722	3152	1603
ENSG00000090512	FETUB	7	3	4	6	1	1
ENSG00000090520	DNAJB11	4271	3675	3832	3263	3502	2462
ENSG00000090530	LEPREL1	889	461	255	341	487	139
ENSG00000090534	THPO	1	2	0	5	6	0
ENSG00000090539	CHRD	21	27	17	79	110	16
ENSG00000090554	FLT3LG	34	28	50	44	29	56
ENSG00000090565	RAB11FIP3	2722	2356	2200	2813	3491	2144
ENSG00000090581	GNPTG	1680	1189	1335	2089	2589	2070
ENSG00000090612	ZNF268	2481	2001	2038	1968	2131	1994
ENSG00000090615	GOLGA3	6014	5264	4628	3677	4718	2759
ENSG00000090621	PABPC4	6619	6428	5628	3788	4095	2230
ENSG00000090659	CD209	0	0	0	0	0	0
ENSG00000090661	CERS4	937	697	781	2645	3200	1367
ENSG00000090674	MCOLN1	272	245	270	268	336	216
ENSG00000090686	USP48	2516	2271	2376	2303	2490	2031
ENSG00000090776	EFNB1	1657	2302	1349	1198	1942	1484
ENSG00000090857	PDPR	3238	3249	2683	2361	2626	2332
ENSG00000090861	AARS	8329	7111	8902	5838	7125	4479
ENSG00000090863	GLG1	13381	10823	10189	10360	11659	9189
ENSG00000090889	KIF4A	2900	2767	2407	426	617	603
ENSG00000090905	TNRC6A	5359	4401	4966	5104	5881	4110
ENSG00000090920	FCGBP	18	28	36	23	45	119
ENSG00000090924	PLEKHG2	1771	1510	2081	2563	3111	1527
ENSG00000090932	DLL3	475	744	658	2822	4596	2826
ENSG00000090971	NAT14	2835	2161	3118	2139	2675	2111
ENSG00000090975	PITPNM2	331	305	452	548	716	474
ENSG00000090989	EXOC1	2940	2624	2593	3272	3742	3513
ENSG00000091009	RBM27	4452	4270	4409	2911	3109	2443
ENSG00000091010	POU4F3	4	2	3	0	0	0
ENSG00000091039	OSBPL8	9906	10578	6691	6729	7514	3809
ENSG00000091073	DTX2	136	96	107	108	99	83
ENSG00000091106	NLRC4	2	0	2	0	0	0
ENSG00000091127	PUS7	4601	4463	3371	1223	1340	566
ENSG00000091128	LAMB4	35	17	16	16	15	16
ENSG00000091129	NRCAM	9135	5340	11837	3883	3591	9942
ENSG00000091136	LAMB1	42331	46999	17154	16219	17429	3516
ENSG00000091137	SLC26A4	24	628	5	3	9	4
ENSG00000091138	SLC26A3	0	0	0	0	0	0
ENSG00000091140	DLD	4285	3850	3694	2670	3075	1957
ENSG00000091157	WDR7	1389	1082	1335	1580	1785	1300
ENSG00000091164	TXNL1	3546	3292	2685	2312	2535	2189
ENSG00000091181	IL5RA	4	1	2	2	3	4
ENSG00000091262	ABCC6	15	20	52	53	61	129
ENSG00000091317	CMTM6	6870	6356	6167	3120	3823	3058
ENSG00000091409	ITGA6	5706	2801	6430	2053	2106	3703
ENSG00000091428	RAPGEF4	268	104	232	198	124	112
ENSG00000091436	MLTK	4912	4440	2990	3047	2996	1028
ENSG00000091482	SMPX	1	0	0	2	3	0
ENSG00000091483	FH	4583	3959	3789	1950	2264	1388
ENSG00000091490	SEL1L3	461	1015	197	1824	1521	1268
ENSG00000091513	TF	360	266	36	240	189	149
ENSG00000091527	CDV3	12858	11344	8282	6345	6398	3039
ENSG00000091536	MYO15A	7	9	26	21	16	103
ENSG00000091542	ALKBH5	5214	4082	4356	3645	4048	3584
ENSG00000091583	APOH	0	0	0	0	0	2
ENSG00000091592	NLRP1	2840	852	4781	5530	4822	6070
ENSG00000091622	PITPNM3	305	149	557	1005	1157	716
ENSG00000091640	SPAG7	2455	2235	2104	1230	1535	995
ENSG00000091651	ORC6	1822	1535	1341	227	317	394
ENSG00000091656	ZFHX4	1975	2942	1302	4129	5427	2139
ENSG00000091664	SLC17A6	0	0	0	0	0	0
ENSG00000091704	CPA1	1	0	1	0	0	1
ENSG00000091732	ZC3HC1	1795	1446	1309	1265	1358	933
ENSG00000091831	ESR1	2	2	0	0	2	2
ENSG00000091844	RGS17	1696	1650	231	369	272	114
ENSG00000091879	ANGPT2	6	4	11	6	9	0
ENSG00000091947	TMEM101	1849	1330	1608	1280	1188	1200
ENSG00000091972	CD200	313	141	371	612	519	1046
ENSG00000091986	CCDC80	1884	4362	1885	772	2762	1383
ENSG00000092009	CMA1	0	0	0	0	0	0
ENSG00000092010	PSME1	4842	3209	3855	2781	2540	2422
ENSG00000092020	PPP2R3C	1944	1812	1566	1357	1413	1095
ENSG00000092036	HAUS4	1054	842	924	655	597	670
ENSG00000092051	JPH4	4	1	14	34	12	134
ENSG00000092054	MYH7	10	14	41	44	29	64
ENSG00000092067	CEBPE	0	0	0	0	0	0
ENSG00000092068	SLC7A8	3	1	0	1	1	1
ENSG00000092094	OSGEP	2239	1984	2003	1224	1435	1113
ENSG00000092096	SLC22A17	1177	846	1538	1886	2106	2938
ENSG00000092098	RNF31	1274	1038	983	1109	1213	930
ENSG00000092108	SCFD1	2971	2708	2500	2081	2513	1718
ENSG00000092140	G2E3	2592	2687	2450	1219	1325	1246
ENSG00000092148	HECTD1	15923	13959	12549	12168	13766	8459
ENSG00000092199	HNRNPC	39643	36152	31413	26559	27119	19475
ENSG00000092200	RPGRIP1	0	0	4	0	0	0
ENSG00000092201	SUPT16H	13855	13305	10049	5557	6177	3626
ENSG00000092203	TOX4	2788	2348	2478	2714	3165	2848
ENSG00000092208	GEMIN2	922	828	720	380	400	310
ENSG00000092295	TGM1	110	101	119	82	102	134
ENSG00000092330	TINF2	1862	1427	1562	1792	2017	1542
ENSG00000092345	DAZL	0	0	0	2	1	0
ENSG00000092377	TBL1Y	0	0	0	0	0	0
ENSG00000092421	SEMA6A	9413	3962	7138	7150	11857	4283
ENSG00000092439	TRPM7	4949	4733	3922	3252	3884	2319
ENSG00000092445	TYRO3	6462	3025	7727	7387	6580	9840
ENSG00000092470	WDR76	1431	1265	773	191	258	131
ENSG00000092529	CAPN3	15	17	12	73	89	36
ENSG00000092531	SNAP23	2033	1987	1766	1367	1453	1029
ENSG00000092607	TBX15	17	13	5	23	21	5
ENSG00000092621	PHGDH	5071	4508	5609	2365	2667	3874
ENSG00000092758	COL9A3	33802	32600	4517	23521	20529	1143
ENSG00000092820	EZR	3762	3510	5372	4398	3568	5036
[truncated: 55,906 more rows]

## Sheet: EdgeR_DEG
Gene	Symbol	X15L	X150L	X16L	X15H	X150H	X16H	twd	logFC	logCPM	PValue	PValue_fdr	threshold
ENSG00000000003	TSPAN6	3540	2823	3099	2754	2931	2990	0.074123	0.0484148	6.29487	0.880932	1	FALSE
ENSG00000000005	TNMD	1	0	2	0	2	8	0.633949	1.84117	-3.18806	0.228173	1	FALSE
ENSG00000000419	DPM1	1884	1850	1801	928	1048	705	0.0957338	-0.898822	5.12358	0.0152403	0.183618	TRUE
ENSG00000000457	SCYL3	783	726	712	710	834	568	0.10004	0.0766867	4.22545	0.840184	1	FALSE
ENSG00000000460	C1orf112	1259	1101	998	353	440	418	0.103016	-1.3022	4.27146	0.000809189	0.0208793	TRUE
ENSG00000000938	FGR	1	0	0	0	1	6	0.724731	2.64875	-3.51414	0.150085	0.802618	FALSE
ENSG00000000971	CFH	2	0	2	0	2	1	0.299413	-0.230319	-3.61554	1	1	FALSE
ENSG00000001036	FUCA2	5094	4044	3036	2796	3190	1644	0.0858817	-0.529002	6.38954	0.128587	0.730841	FALSE
ENSG00000001084	GCLC	1674	1398	1314	849	940	786	0.0969976	-0.604854	4.89189	0.103623	0.643461	FALSE
ENSG00000001167	NFYA	1373	1312	1180	1206	1231	992	0.0963492	-0.0154749	4.97681	0.967382	1	FALSE
ENSG00000001460	STPG1	255	241	210	236	191	276	0.128304	0.179722	2.63349	0.67867	1	FALSE
ENSG00000001461	NIPAL3	4073	3910	2172	2065	2176	2939	0.101646	-0.311685	6.22574	0.410166	1	FALSE
ENSG00000001497	LAS1L	2798	2674	2612	1618	1761	1375	0.0851115	-0.610959	5.77552	0.0785025	0.543873	FALSE
ENSG00000001561	ENPP4	640	225	2189	1070	721	2272	0.332713	0.631598	5.00051	0.361965	1	FALSE
ENSG00000001617	SEMA3F	38	68	93	22	40	19	0.192793	-1.17836	0.312679	0.036165	0.33021	TRUE
ENSG00000001626	CFTR	0	0	0	0	0	0	0.00527928	0	-4.27321	1	1	FALSE
ENSG00000001629	ANKIB1	3667	3191	3255	3718	4086	4221	0.0680638	0.422068	6.59495	0.172541	0.861961	FALSE
ENSG00000001630	CYP51A1	944	661	1205	257	268	444	0.142035	-1.33755	4.00579	0.00345372	0.0620731	TRUE
ENSG00000001631	KRIT1	2037	1897	1736	1810	2070	1837	0.0890608	0.17486	5.62588	0.621788	1	FALSE
ENSG00000002016	RAD52	904	725	1098	1125	1149	1169	0.10603	0.505764	4.75619	0.192726	0.907522	FALSE
ENSG00000002079	MYH16	0	1	0	0	0	1	0.480629	0.126957	-4.04585	1	1	FALSE
ENSG00000002330	BAD	1590	1311	1160	1247	1479	1237	0.0962034	0.129308	5.11639	0.726186	1	FALSE
ENSG00000002549	LAP3	10185	7079	9394	5496	8867	6790	0.0629746	-0.172189	7.67811	0.561916	1	FALSE
ENSG00000002586	CD99	6961	6011	13116	4984	5408	9877	0.114781	-0.167614	7.66205	0.676368	1	FALSE
ENSG00000002587	HS3ST1	27	70	0	118	82	0	1.11854	1.11469	0.414553	0.402893	1	FALSE
ENSG00000002726	AOC1	0	0	0	0	1	3	0.508056	3.65398	-3.84519	0.185526	0.888135	FALSE
ENSG00000002745	WNT16	0	0	1	0	0	0	0.699362	-1.82447	-4.15854	1	1	FALSE
ENSG00000002746	HECW1	98	159	54	11	22	17	0.203154	-2.48569	0.647985	3.53456e-05	0.0017389	TRUE
ENSG00000002822	MAD1L1	3015	2577	2003	1294	1462	1056	0.0936404	-0.83728	5.59429	0.021987	0.235988	TRUE
ENSG00000002834	LASP1	4867	5385	4472	1900	2033	4468	0.116135	-0.600913	6.64755	0.138289	0.763286	FALSE
ENSG00000002919	SNX11	733	672	621	551	674	451	0.102705	-0.124254	3.99301	0.746502	1	FALSE
ENSG00000002933	TMEM176A	2	0	0	7	7	45	0.519237	4.91258	-1.56655	0.000103943	0.00418555	TRUE
ENSG00000003056	M6PR	6028	5081	4985	3176	4259	2203	0.0694599	-0.60041	6.76805	0.0551062	0.434139	FALSE
ENSG00000003096	KLHL13	1466	1571	1110	2199	2233	1029	0.114777	0.528217	5.37573	0.190449	0.90105	FALSE
ENSG00000003137	CYP26B1	1	0	7	3	20	30	0.552491	2.85712	-1.61152	0.0103461	0.138435	TRUE
ENSG00000003147	ICA1	260	261	266	321	400	315	0.110811	0.549841	2.99896	0.171202	0.858348	FALSE
ENSG00000003249	DBNDD1	702	757	283	1201	1145	341	0.193204	0.746928	4.25604	0.1565	0.817512	FALSE
ENSG00000003393	ALS2	3869	3132	3643	3747	4049	3193	0.0667082	0.205348	6.54759	0.502227	1	FALSE
ENSG00000003400	CASP10	4	1	2	4	7	5	0.196771	1.31119	-2.72284	0.109578	0.662954	FALSE
ENSG00000003402	CFLAR	2863	2335	2434	2855	3035	2522	0.0753268	0.303217	6.12027	0.351695	1	FALSE
ENSG00000003436	TFPI	1473	3675	72	556	3610	252	0.636168	-0.213966	5.34096	0.824814	1	FALSE
ENSG00000003509	NDUFAF7	1044	961	1049	744	848	779	0.0992966	-0.201709	4.5488	0.591684	1	FALSE
ENSG00000003756	RBM5	8228	7408	7676	9908	10856	10231	0.054049	0.576982	7.89141	0.0363537	0.331245	TRUE
ENSG00000003987	MTMR7	3	6	3	2	2	6	0.254222	-0.0791281	-2.75741	1	1	FALSE
ENSG00000003989	SLC7A2	3285	2569	2909	488	194	316	0.129683	-2.9462	5.33653	1.53705e-10	4.15901e-08	TRUE
ENSG00000004059	ARF5	2799	2433	2389	2521	2832	2533	0.0773563	0.214376	6.07146	0.515808	1	FALSE
ENSG00000004139	SARM1	3008	2463	2476	2326	2664	2176	0.0783377	0.0130442	6.02543	0.96905	1	FALSE
ENSG00000004142	POLDIP2	5501	4683	4434	3399	3898	2830	0.0631263	-0.373877	6.72363	0.209339	0.952362	FALSE
ENSG00000004399	PLXND1	2320	1131	1926	2259	2011	1403	0.108735	0.243731	5.57123	0.533855	1	FALSE
ENSG00000004455	AK2	8857	7808	7239	4019	4292	2550	0.0640191	-0.992476	7.19631	0.00102159	0.0249599	TRUE
ENSG00000004468	CD38	25	7	29	47	114	68	0.22079	2.05678	0.407785	0.000845722	0.0215796	TRUE
ENSG00000004478	FKBP4	7628	7482	7068	1843	2377	1483	0.0638681	-1.81605	6.86539	3.87832e-09	7.06208e-07	TRUE
ENSG00000004487	KDM1A	21383	17551	17070	11482	11218	7359	0.0563401	-0.745435	8.50964	0.00820517	0.117159	TRUE
ENSG00000004534	RBM6	4352	4358	4926	4576	5015	4061	0.0623039	0.155542	6.88516	0.598744	1	FALSE
ENSG00000004660	CAMKK1	380	352	746	149	154	121	0.145158	-1.65217	3.01125	0.000440641	0.0129083	TRUE
ENSG00000004700	RECQL	4056	3671	3252	1788	2185	1255	0.081551	-0.927374	6.09701	0.0065727	0.0996576	TRUE
ENSG00000004766	CCDC132	1387	1411	1441	1346	1711	1435	0.0950939	0.239815	5.24547	0.513127	1	FALSE
ENSG00000004776	HSPB6	1	3	4	2	2	2	0.204008	-0.251454	-3.15396	0.828054	1	FALSE
ENSG00000004777	ARHGAP33	222	230	312	317	366	335	0.119402	0.571446	2.97273	0.171331	0.858544	FALSE
ENSG00000004779	NDUFAB1	3732	3294	3052	1581	1777	1048	0.0858179	-1.04855	5.93253	0.00281129	0.0531813	TRUE
ENSG00000004799	PDK4	3	4	15	9	44	80	0.421974	2.76907	-0.389295	0.00183443	0.0387251	TRUE
ENSG00000004809	SLC22A16	0	0	0	0	0	0	0.00527928	0	-4.27321	1	1	FALSE
ENSG00000004838	ZMYND10	110	69	127	303	221	933	0.248528	2.49721	3.05838	7.9186e-05	0.003374	TRUE
ENSG00000004846	ABCB5	5	4	6	3	11	5	0.222175	0.468341	-2.33707	0.571076	1	FALSE
ENSG00000004848	ARX	5	2	0	60	15	2	0.606377	3.55098	-1.24419	0.00167549	0.0362689	TRUE
ENSG00000004864	SLC25A13	3331	3166	2532	1671	1937	677	0.116556	-0.95185	5.80759	0.0198162	0.219064	TRUE
ENSG00000004866	ST7	511	470	391	399	379	227	0.118056	-0.302718	3.34987	0.463451	1	FALSE
ENSG00000004897	CDC27	5439	5332	4767	2587	3039	2210	0.065164	-0.836279	6.63265	0.00598439	0.0932326	TRUE
ENSG00000004939	SLC4A1	0	0	0	0	0	0	0.00527928	0	-4.27321	1	1	FALSE
ENSG00000004948	CALCR	0	0	0	0	0	0	0.00527928	0	-4.27321	1	1	FALSE
ENSG00000004961	HCCS	613	597	586	315	431	285	0.10703	-0.654584	3.5937	0.0959428	0.612377	FALSE
ENSG00000004975	DVL2	3418	2705	2732	2709	2959	2169	0.0755723	-0.0180914	6.16469	0.956119	1	FALSE
ENSG00000005001	PRSS22	0	0	0	0	0	0	0.00527928	0	-4.27321	1	1	FALSE
ENSG00000005007	UPF1	5546	4328	4928	3667	3782	3279	0.0624813	-0.298884	6.77369	0.312889	1	FALSE
ENSG00000005020	SKAP2	27	19	6	58	46	23	0.233912	1.43765	-0.266331	0.0227832	0.241934	TRUE
ENSG00000005022	SLC25A5	7437	7549	6910	3474	3657	2255	0.0640021	-1.07954	7.04602	0.000361905	0.0111291	TRUE
ENSG00000005059	CCDC109B	942	328	889	671	464	523	0.152646	-0.18979	4.03574	0.685101	1	FALSE
ENSG00000005073	HOXA11	17	1	0	13	2	0	1.10809	-0.0412689	-2.38998	1	1	FALSE
ENSG00000005075	POLR2J	957	728	752	717	851	606	0.100447	-0.00697412	4.31041	0.986595	1	FALSE
ENSG00000005100	DHX33	2853	2688	2762	1587	1730	1274	0.0855066	-0.702675	5.77847	0.0437331	0.375022	TRUE
ENSG00000005102	MEOX1	0	0	0	0	4	0	1.06698	3.54259	-3.86225	0.244802	1	FALSE
ENSG00000005108	THSD7A	273	520	18	216	238	117	0.426243	-0.387214	2.57793	0.62603	1	FALSE
ENSG00000005156	LIG3	2964	2628	2653	1619	1644	1108	0.0884138	-0.765152	5.74268	0.0309674	0.298463	TRUE
ENSG00000005175	RPAP3	2025	1998	1949	990	1201	915	0.09318	-0.79045	5.27195	0.0301868	0.293924	TRUE
ENSG00000005187	ACSM3	33	27	16	22	9	5	0.245541	-0.91331	-0.926919	0.186078	0.889602	FALSE
ENSG00000005189	AC004381.6	413	373	502	147	206	214	0.124787	-1.01424	2.98895	0.0182304	0.206824	TRUE
ENSG00000005194	CIAPIN1	3996	3524	3219	2269	2301	1542	0.0780257	-0.661869	6.16155	0.0464533	0.389951	TRUE
ENSG00000005206	SPPL2B	2904	2156	3185	4170	4553	4381	0.0723496	0.838053	6.55173	0.00895881	0.124855	TRUE
ENSG00000005238	FAM214B	844	760	807	1370	1606	1334	0.0963962	0.997259	4.88642	0.00743809	0.109177	TRUE
ENSG00000005243	COPZ2	10	9	7	12	21	35	0.230432	1.5698	-1.08314	0.0191036	0.213799	TRUE
ENSG00000005249	PRKAR2B	698	781	861	198	304	311	0.120572	-1.36102	3.74538	0.00127629	0.0296306	TRUE
ENSG00000005302	MSL3	1585	1658	1270	1195	1266	1016	0.097547	-0.221023	5.1035	0.551995	1	FALSE
ENSG00000005339	CREBBP	1976	1928	1537	2193	2413	1883	0.089448	0.410044	5.69621	0.248596	1	FALSE
ENSG00000005379	BZRAP1	194	204	530	1317	1178	2464	0.193581	2.61251	4.77023	2.68007e-06	0.000209432	TRUE
ENSG00000005381	MPO	0	0	0	0	0	0	0.00527928	0	-4.27321	1	1	FALSE
ENSG00000005421	PON1	1	1	0	0	0	0	0.306122	-2.59642	-4.05418	0.524272	1	FALSE
ENSG00000005436	GCFC2	2004	1825	1841	1087	1146	1161	0.0945835	-0.570809	5.27907	0.119287	0.698009	FALSE
ENSG00000005448	WDR54	1909	1273	2076	1436	1214	1376	0.105011	-0.205958	5.3232	0.593129	1	FALSE
ENSG00000005469	CROT	495	407	509	654	782	1029	0.118055	0.990632	4.10952	0.0165776	0.193807	TRUE
ENSG00000005471	ABCB4	2	4	6	0	0	12	0.85585	0.25857	-2.65498	0.856618	1	FALSE
ENSG00000005483	KMT2E	2684	3246	2066	3250	3549	2344	0.0850039	0.335466	6.21501	0.332197	1	FALSE
ENSG00000005486	RHBDD2	2456	1520	3041	2387	2450	2399	0.097884	0.216524	5.95092	0.559781	1	FALSE
ENSG00000005513	SOX8	3432	1454	1710	3497	2359	1442	0.128274	0.318909	5.896	0.453588	1	FALSE
ENSG00000005700	IBTK	7394	7114	5618	4403	4745	3421	0.0620704	-0.52649	7.12298	0.0748324	0.526253	FALSE
ENSG00000005801	ZNF195	3120	2601	2356	2392	2255	1346	0.0906337	-0.28192	5.9079	0.430112	1	FALSE
ENSG00000005810	MYCBP2	9322	11558	6539	4951	5006	3606	0.0708089	-0.869438	7.44485	0.00610622	0.0945655	TRUE
ENSG00000005812	FBXL3	3544	3529	2737	2586	2829	2787	0.0768225	-0.090854	6.2824	0.782399	1	FALSE
ENSG00000005844	ITGAL	0	0	0	0	0	1	0.63392	1.96124	-4.1528	1	1	FALSE
ENSG00000005882	PDK2	1098	951	814	1470	1633	1349	0.0970856	0.799242	5.00185	0.0319171	0.303624	TRUE
ENSG00000005884	ITGA3	7936	3500	14082	1875	1824	1526	0.123606	-2.125	6.99958	9.82216e-07	8.81834e-05	TRUE
ENSG00000005889	ZFX	3118	2799	2621	2566	2909	2410	0.0748987	0.0456779	6.14785	0.888353	1	FALSE
ENSG00000005893	LAMP2	9198	6255	4874	13048	13369	6501	0.0779797	0.844436	7.84656	0.0111173	0.145909	TRUE
ENSG00000005955	GGNBP2	2673	2449	2279	2035	2451	1579	0.085461	-0.139788	5.85133	0.687078	1	FALSE
ENSG00000005961	ITGA2B	22	15	15	47	32	49	0.167867	1.48495	-0.228447	0.00747242	0.109462	TRUE
ENSG00000005981	ASB4	5	2	0	4	1	0	0.525665	-0.292658	-3.28261	1	1	FALSE
ENSG00000006007	GDE1	3389	2661	2862	2762	3263	2730	0.0734524	0.138663	6.2543	0.666115	1	FALSE
ENSG00000006015	C19orf60	1644	1249	1577	960	1040	1105	0.100197	-0.349662	5.02563	0.353534	1	FALSE
ENSG00000006016	CRLF1	9	6	36	36	20	185	0.501894	2.48901	0.522087	0.00744224	0.10921	TRUE
ENSG00000006025	OSBPL7	668	611	725	1135	1227	1015	0.0991051	0.910144	4.56445	0.0159533	0.188997	TRUE
ENSG00000006042	TMEM98	1407	1723	1060	1288	891	1002	0.115012	-0.231363	4.99579	0.566667	1	FALSE
ENSG00000006047	YBX2	33	39	38	57	63	51	0.138271	0.785543	0.357743	0.10178	0.637297	FALSE
ENSG00000006059	KRT33A	0	0	0	0	0	0	0.00527928	0	-4.27321	1	1	FALSE
ENSG00000006062	MAP3K14	695	488	559	1279	1334	752	0.108533	1.09897	4.47908	0.00559826	0.0889347	TRUE
ENSG00000006071	ABCC8	228	222	7	621	499	35	0.618476	1.45049	2.80236	0.135762	0.755385	FALSE
ENSG00000006074	CCL18	0	0	0	0	0	0	0.00527928	0	-4.27321	1	1	FALSE
ENSG00000006075	CCL3	0	0	0	0	0	0	0.00527928	0	-4.27321	1	1	FALSE
ENSG00000006114	SYNRG	1780	1678	1939	1928	2204	1753	0.0893252	0.279605	5.61378	0.430937	1	FALSE
ENSG00000006116	CACNG3	0	0	0	0	0	0	0.00527928	0	-4.27321	1	1	FALSE
ENSG00000006118	TMEM132A	5397	5110	5233	4936	6624	7280	0.0676185	0.433124	7.24217	0.159897	0.828606	FALSE
ENSG00000006125	AP2B1	3889	3810	4262	5488	6512	6505	0.0632843	0.795442	7.06719	0.00790038	0.114163	TRUE
ENSG00000006128	TAC1	0	0	0	0	0	0	0.00527928	0	-4.27321	1	1	FALSE
ENSG00000006194	ZNF263	2902	2583	2265	1850	1999	1463	0.08609	-0.389655	5.8028	0.263552	1	FALSE
ENSG00000006210	CX3CL1	1034	338	1919	829	986	838	0.200181	-0.144864	4.67655	0.786486	1	FALSE
ENSG00000006282	SPATA20	1688	1970	2011	1741	2234	2182	0.0951515	0.279219	5.6902	0.445965	1	FALSE
ENSG00000006283	CACNA1G	53	31	11	15	29	51	0.292102	0.22437	-0.186068	0.75488	1	FALSE
ENSG00000006327	TNFRSF12A	3877	2213	5118	856	1718	204	0.220118	-1.9224	5.85174	0.000873679	0.0220245	TRUE
ENSG00000006377	DLX6	0	0	0	1	18	2	0.615325	5.83135	-2.8196	0.001907	0.0398934	TRUE
ENSG00000006432	MAP3K9	20	39	13	19	19	22	0.213653	-0.105957	-0.67598	0.885858	1	FALSE
ENSG00000006451	RALA	1376	1361	1360	1338	1440	1054	0.0950866	0.0539889	5.09777	0.883609	1	FALSE
ENSG00000006453	BAIAP2L1	8	5	9	0	0	0	0.209802	-5.81995	-2.79541	7.84847e-05	0.00335584	TRUE
ENSG00000006459	KDM7A	577	650	689	921	1083	929	0.102234	0.767915	4.41442	0.0449574	0.381256	TRUE
ENSG00000006468	ETV1	14043	15764	8717	5677	9018	3847	0.0821553	-0.931091	7.9101	0.00646509	0.0986395	TRUE
ENSG00000006530	AGK	2042	1904	2116	1178	1186	1046	0.0927367	-0.66947	5.33827	0.0652517	0.484077	FALSE
ENSG00000006534	ALDH3B1	556	267	876	233	336	244	0.164228	-0.906101	3.41554	0.0639698	0.477734	FALSE
ENSG00000006555	TTC22	0	0	0	0	0	1	0.634005	1.96125	-4.1528	1	1	FALSE
ENSG00000006576	PHTF2	2249	2252	1757	611	717	537	0.0974486	-1.59315	5.09314	2.72853e-05	0.00143763	TRUE
ENSG00000006606	CCL26	0	0	1	1	0	2	0.367858	1.44957	-3.84793	0.664961	1	FALSE
ENSG00000006607	FARP2	3547	2583	2880	2107	2266	1438	0.0836991	-0.479395	5.97715	0.163107	0.838977	FALSE
ENSG00000006611	USH1C	1	0	0	0	2	0	0.648215	0.890555	-3.95678	1	1	FALSE
ENSG00000006625	GGCT	3367	2782	2738	1226	1287	710	0.0965668	-1.31885	5.66696	0.000432901	0.0127506	TRUE
ENSG00000006634	DBF4	2863	2660	2353	553	486	524	0.0967644	-2.16065	5.30131	2.04508e-08	2.96793e-06	TRUE
ENSG00000006638	TBXA2R	8	17	9	7	5	27	0.360922	0.413194	-1.40415	0.635062	1	FALSE
ENSG00000006652	IFRD1	3401	2791	3405	3567	3611	2823	0.0704279	0.217392	6.40574	0.489504	1	FALSE
ENSG00000006659	LGALS14	0	0	0	0	0	0	0.00527928	0	-4.27321	1	1	FALSE
ENSG00000006695	COX10	871	760	690	552	526	315	0.110563	-0.589195	3.9834	0.138972	0.765594	FALSE
ENSG00000006704	GTF2IRD1	1083	911	956	987	1002	898	0.0977728	0.134218	4.66107	0.719014	1	FALSE
ENSG00000006712	PAF1	2336	2164	2139	1610	2113	1588	0.088506	-0.168061	5.68231	0.634324	1	FALSE
ENSG00000006715	VPS41	4549	3929	4108	5529	6077	5535	0.0596333	0.611191	7.02165	0.035044	0.323382	TRUE
ENSG00000006740	ARHGAP44	34	34	38	60	98	168	0.191726	1.81485	1.00866	0.00114359	0.027262	TRUE
ENSG00000006744	ELAC2	4444	4400	4016	2587	3237	2198	0.0696713	-0.533513	6.47647	0.0887255	0.584422	FALSE
ENSG00000006747	SCIN	3	7	4	2	11	3	0.287414	0.290388	-2.47028	0.812463	1	FALSE
ENSG00000006756	ARSD	851	929	685	865	1146	829	0.104317	0.353019	4.52675	0.359497	1	FALSE
ENSG00000006757	PNPLA4	0	0	0	0	0	0	0.00527928	0	-4.27321	1	1	FALSE
ENSG00000006788	MYH13	0	0	0	0	0	0	0.00527928	0	-4.27321	1	1	FALSE
ENSG00000006831	ADIPOR2	3234	2693	2732	1732	1869	1634	0.0817794	-0.560999	5.89012	0.0990636	0.625271	FALSE
ENSG00000006837	CDKL3	163	116	150	136	176	164	0.123841	0.320644	1.99248	0.460679	1	FALSE
ENSG00000007001	UPP2	3	0	1	0	1	1	0.340135	-0.719666	-3.69514	0.731023	1	FALSE
ENSG00000007038	PRSS21	0	0	0	0	0	0	0.00527928	0	-4.27321	1	1	FALSE
ENSG00000007047	MARK4	670	533	598	859	934	682	0.0998547	0.61512	4.22035	0.103811	0.643769	FALSE
ENSG00000007062	PROM1	1526	775	883	3721	1566	1168	0.15867	1.19396	5.40104	0.012841	0.16242	TRUE
ENSG00000007080	CCDC124	1258	1086	1095	818	974	667	0.0985243	-0.332172	4.65765	0.374599	1	FALSE
ENSG00000007129	CEACAM21	1	0	0	0	0	0	0.719217	-1.80097	-4.1613	1	1	FALSE
ENSG00000007168	PAFAH1B1	8979	7412	7820	7859	9034	8131	0.0548746	0.214195	7.73714	0.439472	1	FALSE
ENSG00000007171	NOS2	2796	1486	1366	64	63	27	0.137931	-5.03766	4.55479	1.70281e-21	8.21677e-18	TRUE
ENSG00000007174	DNAH9	3150	829	4830	1852	1209	1514	0.191532	-0.756496	5.83086	0.148351	0.796504	FALSE
ENSG00000007202	KIAA0100	14682	13104	12920	7427	9038	5223	0.0569628	-0.765644	8.045	0.00695894	0.104096	TRUE
ENSG00000007216	SLC13A2	0	0	0	0	0	0	0.00527928	0	-4.27321	1	1	FALSE
ENSG00000007237	GAS7	22918	11948	3812	23915	17289	8755	0.169662	0.540434	8.56879	0.27023	1	FALSE
ENSG00000007255	TRAPPC6A	603	575	494	550	585	600	0.106004	0.223307	3.89377	0.566756	1	FALSE
ENSG00000007264	MATK	3	1	0	1	1	2	0.26987	0.172007	-3.53616	1	1	FALSE
ENSG00000007306	CEACAM7	0	0	0	0	0	0	0.00527928	0	-4.27321	1	1	FALSE
ENSG00000007312	CD79B	5	0	15	1	0	0	0.690455	-3.75176	-2.83402	0.0149381	0.181116	TRUE
ENSG00000007314	SCN4A	10	0	300	2	0	40	1.62874	-2.59498	0.637614	0.130412	0.737039	FALSE
ENSG00000007341	ST7L	1098	990	1141	943	1083	877	0.0979071	0.00360343	4.72776	0.993269	1	FALSE
ENSG00000007350	TKTL1	0	0	0	9	9	2	0.285534	5.81535	-2.84676	0.000253341	0.00842602	TRUE
ENSG00000007372	PAX6	2063	1677	3324	4769	6083	7514	0.0939741	1.55639	6.83462	2.78226e-05	0.0014593	TRUE
ENSG00000007376	RPUSD1	1563	1285	1105	746	833	538	0.10279	-0.748364	4.68564	0.0509909	0.41479	FALSE
ENSG00000007384	RHBDF1	1255	1315	622	1137	1134	488	0.145171	-0.0779046	4.66927	0.864149	1	FALSE
ENSG00000007392	LUC7L	5399	4853	5268	4715	4958	4252	0.0596025	0.00419541	6.9901	0.988663	1	FALSE
ENSG00000007402	CACNA2D2	12	4	8	42	41	22	0.191496	2.26899	-0.693801	0.000272523	0.00886543	TRUE
ENSG00000007516	BAIAP3	250	67	324	1653	995	3885	0.262414	3.59855	5.0901	1.07316e-07	1.24283e-05	TRUE
ENSG00000007520	TSR3	2446	2038	1798	1628	1859	1356	0.0910167	-0.217956	5.57458	0.543076	1	FALSE
ENSG00000007541	PIGQ	2577	1763	2667	2729	3183	2619	0.0824965	0.447969	6.07713	0.189059	0.897395	FALSE
ENSG00000007545	CRAMP1L	1324	1141	1140	1347	1423	1074	0.0954515	0.249223	5.01136	0.497901	1	FALSE
ENSG00000007866	TEAD3	272	346	299	578	676	460	0.111828	1.04216	3.53513	0.0100027	0.135306	TRUE
ENSG00000007908	SELE	0	0	0	0	0	0	0.00527928	0	-4.27321	1	1	FALSE
ENSG00000007923	DNAJC11	3916	3318	3133	2105	2571	1406	0.0817288	-0.626811	6.12328	0.0652927	0.484218	FALSE
ENSG00000007933	FMO3	0	0	0	0	0	0	0.00527928	0	-4.27321	1	1	FALSE
ENSG00000007944	MYLIP	342	673	105	212	256	114	0.2562	-0.831631	2.86737	0.174093	0.865995	FALSE
ENSG00000007952	NOX1	0	0	0	0	0	0	0.00527928	0	-4.27321	1	1	FALSE
ENSG00000007968	E2F2	790	646	740	93	132	64	0.11856	-2.77355	3.35512	3.78181e-10	8.97483e-08	TRUE
ENSG00000008018	PSMB1	8155	7192	6658	4141	4864	2746	0.0643146	-0.762141	7.1581	0.0115322	0.150097	TRUE
ENSG00000008056	SYN1	4	9	10	18	16	25	0.216795	1.5126	-1.25884	0.0256218	0.261848	TRUE
ENSG00000008083	JARID2	2400	1749	2392	2810	2394	2111	0.0866633	0.32748	5.91055	0.348696	1	FALSE
ENSG00000008086	CDKL5	102	326	17	562	1010	49	0.570033	1.90605	3.1539	0.0438501	0.37567	TRUE
ENSG00000008118	CAMK1G	39	13	10	17	20	14	0.232974	-0.0947918	-0.912123	0.934984	1	FALSE
ENSG00000008128	CDK11A	391	375	419	365	401	321	0.107894	0.0303264	3.30145	0.941142	1	FALSE
ENSG00000008130	NADK	3370	2853	3186	2780	3416	2431	0.072936	0.0279047	6.27862	0.930895	1	FALSE
ENSG00000008196	TFAP2B	12	22	0	36	36	0	0.881806	1.15092	-0.982311	0.343882	1	FALSE
ENSG00000008197	TFAP2D	0	0	0	0	0	0	0.00527928	0	-4.27321	1	1	FALSE
ENSG00000008226	DLEC1	11	18	31	46	46	196	0.327635	2.4832	0.752773	0.000865567	0.0219017	TRUE
ENSG00000008256	CYTH3	1218	1837	772	1117	1330	848	0.13054	-0.0813341	4.94148	0.850348	1	FALSE
ENSG00000008277	ADAM22	1963	1140	2912	2421	2135	3437	0.128318	0.606492	5.9529	0.155076	0.81308	FALSE
ENSG00000008282	SYPL1	2476	2693	3511	2271	3057	3762	0.0944675	0.240343	6.28298	0.509689	1	FALSE
ENSG00000008283	CYB561	794	381	938	705	714	547	0.131172	0.0608154	4.13586	0.889092	1	FALSE
ENSG00000008294	SPAG9	14945	12257	16753	23367	26355	27688	0.0582879	0.988693	9.06628	0.000595577	0.0164694	TRUE
ENSG00000008300	CELSR3	2465	1838	1932	2435	1847	1506	0.0955648	0.0573931	5.69529	0.876065	1	FALSE
ENSG00000008311	AASS	2563	2704	2682	2123	2577	2246	0.080541	-0.037373	6.00924	0.911971	1	FALSE
ENSG00000008323	PLEKHG6	4	1	12	4	2	8	0.410472	-0.0720789	-2.41882	1	1	FALSE
ENSG00000008324	SS18L2	637	679	571	323	336	230	0.108949	-0.939023	3.56303	0.0184087	0.208276	TRUE
ENSG00000008382	MPND	530	321	499	503	508	365	0.115035	0.188732	3.55893	0.643291	1	FALSE
ENSG00000008394	MGST1	1561	1025	2712	704	1381	1137	0.145538	-0.559434	5.18724	0.21879	0.977623	FALSE
ENSG00000008405	CRY1	1848	1661	1670	2372	1789	1882	0.0938155	0.392896	5.61457	0.280398	1	FALSE
ENSG00000008438	PGLYRP1	0	0	0	0	0	0	0.00527928	0	-4.27321	1	1	FALSE
ENSG00000008441	NFIX	4028	2657	2797	8967	12063	7332	0.0634801	1.73534	7.3799	1.49277e-08	2.26279e-06	TRUE
ENSG00000008513	ST3GAL1	1684	1578	1897	316	368	74	0.176352	-2.66036	4.61592	5.78848e-07	5.57707e-05	TRUE
ENSG00000008516	MMP25	3	3	1	2	3	1	0.198701	-0.069755	-3.21905	1	1	FALSE
ENSG00000008517	IL32	4	0	2	1	1	2	0.290253	-0.362758	-3.40311	0.798763	1	FALSE
ENSG00000008710	PKD1	8018	5958	6799	6669	7333	6177	0.0565089	0.123868	7.46575	0.659598	1	FALSE
ENSG00000008735	MAPK8IP2	93	99	65	294	203	337	0.14683	1.88653	2.31919	8.54591e-05	0.00357276	TRUE
ENSG00000008838	MED24	3766	2784	3598	2974	3260	3176	0.0725671	0.0631878	6.40255	0.843245	1	FALSE
ENSG00000008853	RHOBTB2	766	896	714	515	766	1323	0.151393	0.328427	4.463	0.479183	1	FALSE
ENSG00000008869	HEATR5B	2214	2131	1965	2106	2510	2105	0.0850034	0.249897	5.82146	0.470256	1	FALSE
ENSG00000008952	SEC62	4980	4686	4784	4000	4676	3700	0.0610951	-0.0678047	6.85245	0.816935	1	FALSE
ENSG00000008988	RPS20	31537	27767	24817	21151	21256	18068	0.0526325	-0.313382	9.27507	0.247922	1	FALSE
ENSG00000009307	CSDE1	38323	35842	29682	23699	25759	17241	0.0550398	-0.488958	9.50476	0.0783312	0.543271	FALSE
ENSG00000009335	UBE3C	7642	6704	6054	3470	3911	2601	0.0618286	-0.880246	7.0058	0.00298128	0.0556874	TRUE
ENSG00000009413	REV3L	8300	12525	4907	10366	13282	4800	0.110912	0.255507	7.86197	0.517396	1	FALSE
ENSG00000009694	TENM1	1	4	5	1	3	10	0.417408	0.66124	-2.65999	0.633806	1	FALSE
ENSG00000009709	PAX7	0	0	0	0	0	0	0.00527928	0	-4.27321	1	1	FALSE
ENSG00000009724	MASP2	7	12	6	4	6	6	0.208153	-0.481037	-2.1292	0.549602	1	FALSE
ENSG00000009765	IYD	0	0	0	0	0	0	0.00527928	0	-4.27321	1	1	FALSE
ENSG00000009780	FAM76A	722	637	583	749	907	760	0.100161	0.476918	4.24855	0.207316	0.946869	FALSE
ENSG00000009790	TRAF3IP3	2	4	1	2	1	1	0.227674	-0.610289	-3.33464	0.616862	1	FALSE
ENSG00000009830	POMT2	2984	2429	1932	2082	2432	1628	0.0893404	-0.103015	5.85226	0.771693	1	FALSE
ENSG00000009844	VTA1	3221	3012	3070	1886	2362	1788	0.0783011	-0.470385	6.03483	0.157023	0.819433	FALSE
ENSG00000009950	MLXIPL	2	2	7	16	2	7	0.390852	1.33034	-2.24508	0.146312	0.789286	FALSE
ENSG00000009954	BAZ1B	10254	8915	8416	5442	5913	4140	0.0565406	-0.678799	7.51521	0.0162385	0.191263	TRUE
ENSG00000010017	RANBP9	4765	3365	3581	4340	5092	2808	0.0707334	0.212074	6.68308	0.500935	1	FALSE
ENSG00000010030	ETV7	12	3	19	8	8	25	0.360168	0.494342	-1.38526	0.568039	1	FALSE
ENSG00000010072	SPRTN	1116	1061	1111	843	1058	876	0.0985623	-0.0861491	4.71053	0.818465	1	FALSE
ENSG00000010165	METTL13	2565	2346	1986	1297	1534	1059	0.0915521	-0.674454	5.51907	0.0614596	0.465997	FALSE
ENSG00000010219	DYRK4	744	721	759	770	810	688	0.0991737	0.186176	4.28662	0.620835	1	FALSE
ENSG00000010244	ZNF207	13995	12546	11820	10375	11042	8448	0.0532802	-0.204714	8.19298	0.453171	1	FALSE
ENSG00000010256	UQCRC1	10787	8786	8673	6199	6507	4453	0.0568647	-0.564931	7.59233	0.0457714	0.386073	TRUE
ENSG00000010270	STARD3NL	2700	2400	2801	2019	2509	2071	0.0811531	-0.101249	5.96521	0.764713	1	FALSE
ENSG00000010278	CD9	2275	1497	1581	2924	2349	1598	0.100167	0.521605	5.72597	0.165861	0.847153	FALSE
ENSG00000010282	HHATL	16	7	3	53	19	19	0.288006	1.98078	-0.814594	0.00719583	0.1063	TRUE
ENSG00000010292	NCAPD2	8687	7869	7467	2938	2974	3070	0.0608276	-1.24815	7.12413	2.50545e-05	0.00134083	TRUE
ENSG00000010295	IFFO1	2053	1919	1490	1672	1938	981	0.103999	-0.112717	5.42552	0.768775	1	FALSE
ENSG00000010310	GIPR	32	30	32	57	35	41	0.154061	0.669181	0.0660884	0.198705	0.923162	FALSE
ENSG00000010318	PHF7	128	109	178	84	118	131	0.145507	-0.145215	1.71733	0.758434	1	FALSE
ENSG00000010319	SEMA3G	10	11	7	12	8	21	0.23359	0.743269	-1.48517	0.269731	1	FALSE
ENSG00000010322	NISCH	6260	4901	5518	6914	7238	5582	0.0584717	0.402407	7.30259	0.160074	0.828927	FALSE
ENSG00000010327	STAB1	0	2	6	7	3	10	0.368022	1.45963	-2.50109	0.151614	0.805575	FALSE
ENSG00000010361	FUZ	1317	924	1173	874	872	940	0.103239	-0.166981	4.71785	0.663172	1	FALSE
ENSG00000010379	SLC6A13	1	3	2	9	16	18	0.231023	2.92444	-1.88486	0.000468394	0.0135274	TRUE
ENSG00000010404	IDS	4938	3276	6628	2195	2609	2746	0.0879014	-0.800785	6.57583	0.0234433	0.24704	TRUE
ENSG00000010438	PRSS3	0	0	0	0	0	0	0.00527928	0	-4.27321	1	1	FALSE
ENSG00000010539	ZNF200	851	838	763	575	625	519	0.0998425	-0.354727	4.16451	0.347632	1	FALSE
ENSG00000010610	CD4	0	1	3	1	1	2	0.28073	0.146619	-3.529	1	1	FALSE
ENSG00000010626	LRRC23	202	167	302	345	387	750	0.171399	1.34601	3.29045	0.00761598	0.110944	TRUE
ENSG00000010671	BTK	3	2	3	5	9	7	0.185605	1.50595	-2.48714	0.0527356	0.422301	FALSE
ENSG00000010704	HFE	421	384	515	402	407	469	0.115583	0.126449	3.5057	0.757441	1	FALSE
ENSG00000010803	SCMH1	1543	1710	1263	633	715	508	0.102879	-1.13512	4.75447	0.00328865	0.0599934	TRUE
ENSG00000010810	FYN	11171	9829	9293	8719	10447	6516	0.0559398	-0.09108	7.90566	0.744674	1	FALSE
ENSG00000010818	HIVEP2	1287	1313	875	1101	1149	886	0.104991	0.00709439	4.83476	0.986222	1	FALSE
ENSG00000010932	FMO1	0	0	0	0	1	0	0.70616	1.90983	-4.15881	1	1	FALSE
ENSG00000011007	TCEB3	3226	3291	2501	1993	2261	1520	0.0839639	-0.495663	5.97993	0.149995	0.802502	FALSE
ENSG00000011009	LYPLA2	2422	2203	1991	1554	1689	1201	0.0903579	-0.421223	5.56227	0.238485	1	FALSE
ENSG00000011021	CLCN6	1740	1352	1416	1783	1956	1444	0.092181	0.359964	5.39134	0.318642	1	FALSE
ENSG00000011028	MRC2	28332	18563	26426	32534	30466	27469	0.0567528	0.473841	9.47617	0.0929159	0.60048	FALSE
ENSG00000011052	NME2	0	0	0	0	0	0	0.00527928	0	-4.27321	1	1	FALSE
ENSG00000011083	SLC6A7	1	1	0	0	1	0	0.30966	-0.67457	-3.95561	1	1	FALSE
ENSG00000011105	TSPAN9	2957	5086	519	985	1434	657	0.257494	-1.36019	5.61905	0.0271455	0.273557	TRUE
ENSG00000011114	BTBD7	3204	3089	2570	2480	2791	2204	0.0764073	-0.0891175	6.13631	0.785921	1	FALSE
ENSG00000011132	APBA3	633	555	629	733	701	632	0.101253	0.348532	4.08164	0.359592	1	FALSE
ENSG00000011143	MKS1	1112	1034	1142	1252	1214	1153	0.0974658	0.302632	4.91157	0.415505	1	FALSE
ENSG00000011198	ABHD5	638	567	490	568	698	512	0.103888	0.224385	3.91153	0.561098	1	FALSE
ENSG00000011201	KAL1	7	2	0	115	194	137	0.191907	5.74305	1.07281	9.49166e-16	9.47611e-13	TRUE
ENSG00000011243	AKAP8L	4694	3564	4391	5438	5929	7150	0.0679813	0.733248	7.10116	0.0180487	0.205406	TRUE
ENSG00000011258	MBTD1	3274	2958	2593	2398	2380	2231	0.0781278	-0.165504	6.09182	0.617747	1	FALSE
ENSG00000011260	UTP18	4072	3737	3249	1423	1756	917	0.0875174	-1.29425	5.99158	0.0002807	0.00908445	TRUE
ENSG00000011275	RNF216	3700	3345	3449	2652	3084	2253	0.0711647	-0.240458	6.30826	0.447079	1	FALSE
ENSG00000011295	TTC19	5242	4078	4366	2932	3269	1807	0.0742145	-0.627931	6.52157	0.0524814	0.421197	FALSE
ENSG00000011304	PTBP1	13020	11099	10555	5422	5678	3910	0.0565674	-1.05472	7.7113	0.000206447	0.00720139	TRUE
ENSG00000011332	DPF1	707	363	573	411	409	379	0.118505	-0.275416	3.60806	0.505155	1	FALSE
ENSG00000011347	SYT7	19	29	5	17	13	3	0.346888	-0.559242	-1.25798	0.502222	1	FALSE
ENSG00000011376	LARS2	3528	2661	3851	1818	2058	1898	0.0820466	-0.630843	6.07628	0.0641772	0.478658	FALSE
ENSG00000011405	PIK3C2A	6026	5446	5792	6477	7772	6573	0.0570088	0.430479	7.37271	0.128059	0.72851	FALSE
ENSG00000011422	PLAUR	759	461	589	59	80	47	0.121363	-3.12398	3.0414	8.1857e-12	3.01906e-09	TRUE
ENSG00000011426	ANLN	7183	7028	5022	1096	1386	1638	0.0808251	-2.04333	6.61034	5.15609e-09	9.04434e-07	TRUE
ENSG00000011451	WIZ	1772	1423	1357	2069	2407	1861	0.089998	0.638002	5.56814	0.074193	0.52424	FALSE
ENSG00000011454	RABGAP1	2786	2241	2613	3199	4126	3156	0.0725363	0.614083	6.30228	0.0551317	0.434222	FALSE
ENSG00000011465	DCN	1	9	3	1	6	3	0.378298	-0.262711	-2.72548	0.793256	1	FALSE
ENSG00000011478	QPCTL	599	666	590	205	203	98	0.127331	-1.7423	3.31322	7.49586e-05	0.00322233	TRUE
ENSG00000011485	PPP5C	4149	3387	3823	1986	2355	1869	0.0738229	-0.711418	6.22296	0.0278648	0.278528	TRUE
ENSG00000011523	CEP68	2156	1872	1583	2029	2181	1566	0.0911699	0.197379	5.61956	0.582093	1	FALSE
ENSG00000011566	MAP4K3	2296	2016	2258	2226	2720	2263	0.0821381	0.293655	5.90229	0.387987	1	FALSE
ENSG00000011590	ZBTB32	1	2	1	1	1	1	0.190249	-0.233906	-3.60889	1	1	FALSE
ENSG00000011600	TYROBP	0	0	0	0	0	0	0.00527928	0	-4.27321	1	1	FALSE
ENSG00000011638	TMEM159	343	393	265	320	220	306	0.132098	-0.0647891	3.01446	0.885153	1	FALSE
ENSG00000011677	GABRA3	0	0	0	0	1	1	0.314814	2.73414	-4.04704	0.524927	1	FALSE
ENSG00000012048	BRCA1	3553	3074	2637	600	670	700	0.0943878	-2.05859	5.55153	5.54439e-08	7.02894e-06	TRUE
ENSG00000012061	ERCC1	3976	3316	3346	2379	2467	2002	0.073685	-0.474248	6.22248	0.141213	0.77192	FALSE
ENSG00000012124	CD22	2	8	1	3	1	0	0.458874	-1.26594	-3.10554	0.289065	1	FALSE
ENSG00000012171	SEMA3B	1263	593	282	1438	1076	801	0.181234	0.81924	4.56505	0.108431	0.658443	FALSE
ENSG00000012174	MBTPS2	779	737	903	545	762	501	0.10455	-0.275571	4.18155	0.475592	1	FALSE
ENSG00000012211	PRICKLE3	91	57	155	138	92	92	0.176163	0.253585	1.4682	0.626411	1	FALSE
ENSG00000012223	LTF	0	0	0	0	0	0	0.00527928	0	-4.27321	1	1	FALSE
ENSG00000012232	EXTL3	21954	16536	13830	6777	7757	4262	0.0638722	-1.32833	8.21553	1.23038e-05	0.000766904	TRUE
ENSG00000012504	NR1H4	3	1	0	24	36	2	0.464311	3.9377	-1.57282	0.000436868	0.0128345	TRUE
ENSG00000012660	ELOVL5	5420	4757	6053	1926	1956	2237	0.0731066	-1.23252	6.56518	0.000148315	0.00552938	TRUE
ENSG00000012779	ALOX5	1	0	17	8	0	53	1.25569	2.01035	-1.24784	0.176926	0.873349	FALSE
ENSG00000012817	KDM5D	3545	2887	2785	4215	3944	3199	0.0696461	0.463732	6.48226	0.138666	0.764345	FALSE
ENSG00000012822	CALCOCO1	2814	2636	2308	5848	5666	4594	0.0639606	1.21237	6.71708	6.51009e-05	0.00286449	TRUE
ENSG00000012963	UBR7	2237	2043	2062	1093	1372	1047	0.0915837	-0.697577	5.39092	0.0532758	0.425157	FALSE
ENSG00000012983	MAP4K5	4957	4990	2963	3371	3474	2343	0.0805465	-0.340441	6.56128	0.311685	1	FALSE
ENSG00000013016	EHD3	577	667	525	727	981	515	0.111892	0.46062	4.11284	0.249595	1	FALSE
ENSG00000013275	PSMC4	4209	3554	3319	2724	3155	1936	0.074323	-0.355741	6.33182	0.271253	1	FALSE
ENSG00000013288	MAN2B2	763	492	583	1056	1237	891	0.102797	0.955134	4.45742	0.0131146	0.164904	TRUE
ENSG00000013293	SLC7A14	0	14	0	4	9	7	0.747787	0.598139	-2.31465	0.669438	1	FALSE
ENSG00000013297	CLDN11	143	133	21	35	38	17	0.286936	-1.57372	0.735686	0.0195632	0.217096	TRUE
ENSG00000013306	SLC25A39	3506	2737	2629	2107	2306	1647	0.0809295	-0.392036	5.99285	0.245767	1	FALSE
ENSG00000013364	MVP	2891	1582	1762	3889	4209	1748	0.10662	0.805743	6.11365	0.0386114	0.344921	TRUE
ENSG00000013374	NUB1	2144	1997	1773	1738	1918	1806	0.0900099	0.0515352	5.62233	0.885323	1	FALSE
ENSG00000013375	PGM3	4759	3988	4749	3356	3841	3198	0.0634204	-0.215967	6.68119	0.469137	1	FALSE
ENSG00000013392	RWDD2A	497	415	467	586	584	601	0.105146	0.532666	3.78897	0.170544	0.856406	FALSE
ENSG00000013441	CLK1	4310	4797	4369	5537	6221	5651	0.061491	0.527597	7.07759	0.0728908	0.518699	FALSE
ENSG00000013503	POLR3B	1343	1361	1104	795	1056	711	0.10135	-0.424692	4.76787	0.262976	1	FALSE
ENSG00000013523	ANGEL1	2204	2781	1782	1645	1740	1512	0.097631	-0.312702	5.65091	0.399555	1	FALSE
ENSG00000013561	RNF14	2896	2641	2087	2007	2387	1415	0.0907943	-0.246975	5.84253	0.489837	1	FALSE
ENSG00000013563	DNASE1L1	334	243	595	251	429	748	0.202554	0.486087	3.53294	0.36786	1	FALSE
ENSG00000013573	DDX11	3465	3482	2783	1082	1198	810	0.0893107	-1.50668	5.75135	3.16715e-05	0.00160731	TRUE
ENSG00000013583	HEBP1	115	85	150	134	139	180	0.144053	0.554093	1.84007	0.233024	1	FALSE
ENSG00000013588	GPRC5A	7	5	6	2	4	2	0.17748	-0.98522	-2.62357	0.223005	0.989131	FALSE
ENSG00000013619	MAMLD1	389	193	404	243	239	426	0.164881	0.0919342	3.05537	0.851598	1	FALSE
ENSG00000013725	CD6	0	0	0	1	0	0	0.646567	1.93531	-4.15595	1	1	FALSE
ENSG00000013810	TACC3	1533	1569	1581	335	500	501	0.1091	-1.64307	4.66634	4.56452e-05	0.00214362	TRUE
ENSG00000014123	UFL1	3480	3097	3197	2384	2759	2153	0.0735718	-0.265019	6.19406	0.410038	1	FALSE
ENSG00000014138	POLA2	1435	1372	1301	251	368	249	0.102211	-2.0943	4.37801	1.25031e-07	1.42518e-05	TRUE
ENSG00000014164	ZC3H3	341	343	343	479	484	399	0.107192	0.562818	3.38843	0.153025	0.809028	FALSE
ENSG00000014216	CAPN1	2332	2256	2183	3633	3952	2816	0.0742692	0.769421	6.2285	0.0178117	0.20347	TRUE
ENSG00000014257	ACPP	3	69	0	0	0	0	1.11844	-7.5818	-1.46896	0.000526257	0.0149158	TRUE
ENSG00000014641	MDH1	6562	5709	5025	3902	4781	2821	0.0651083	-0.442678	6.93672	0.143377	0.779203	FALSE
ENSG00000014824	SLC30A9	7424	6743	6694	4869	5308	4333	0.058027	-0.365029	7.24308	0.200748	0.92898	FALSE
ENSG00000014914	MTMR11	639	431	1765	1121	1032	1383	0.19383	0.494352	4.81342	0.347067	1	FALSE
ENSG00000014919	COX15	3586	2954	3245	2981	3032	3287	0.0733106	0.102254	6.37201	0.750054	1	FALSE
ENSG00000015133	CCDC88C	1329	593	1632	1009	906	2710	0.20597	0.618151	5.19445	0.25439	1	FALSE
ENSG00000015153	YAF2	911	998	862	631	749	569	0.10075	-0.357572	4.34237	0.345369	1	FALSE
ENSG00000015171	ZMYND11	5123	4746	4622	3952	4398	3710	0.0612859	-0.105017	6.83753	0.720262	1	FALSE
ENSG00000015285	WAS	49	18	55	109	93	105	0.176785	1.51438	0.968194	0.00446986	0.0754158	TRUE
ENSG00000015413	DPEP1	0	1	0	0	1	1	0.312163	0.908363	-3.94744	1	1	FALSE
ENSG00000015475	BID	3351	3179	3323	1203	1279	560	0.104202	-1.5655	5.75473	6.44995e-05	0.00284668	TRUE
ENSG00000015479	MATR3	41549	38450	33962	25463	26670	20296	0.0527449	-0.498207	9.63519	0.0668934	0.49112	FALSE
ENSG00000015520	NPC1L1	1	1	0	1	0	1	0.262883	0.147741	-3.85507	1	1	FALSE
ENSG00000015532	XYLT2	1442	1240	1375	1021	1280	1052	0.096149	-0.114995	4.99648	0.755718	1	FALSE
ENSG00000015568	RGPD5	2	1	3	2	4	1	0.210765	0.344115	-3.2186	1	1	FALSE
ENSG00000015592	STMN4	3	1	4	22	12	72	0.373086	3.91648	-0.766809	1.78443e-05	0.00103121	TRUE
ENSG00000015676	NUDCD3	4538	4178	3508	2891	3201	2485	0.0695424	-0.353858	6.47615	0.257799	1	FALSE
ENSG00000016082	ISL1	0	0	0	2	3	1	0.22007	4.15253	-3.68349	0.0494956	0.406789	TRUE
ENSG00000016391	CHDH	349	493	202	167	152	131	0.15122	-1.06204	2.6793	0.024719	0.255364	TRUE
ENSG00000016402	IL20RA	32	35	1	36	15	2	0.626814	-0.224793	-0.819256	0.84528	1	FALSE
ENSG00000016490	CLCA1	0	0	0	0	0	0	0.00527928	0	-4.27321	1	1	FALSE
ENSG00000016602	CLCA4	0	0	0	0	0	0	0.00527928	0	-4.27321	1	1	FALSE
ENSG00000016864	GLT8D1	2553	2077	2777	2319	2578	2106	0.0823929	0.0784593	5.96008	0.818023	1	FALSE
ENSG00000017260	ATP2C1	4018	3652	4165	2876	3377	3277	0.0696636	-0.145979	6.52689	0.640777	1	FALSE
ENSG00000017373	SRCIN1	72	67	47	116	101	116	0.13671	1.01514	1.22865	0.0279507	0.279146	TRUE
ENSG00000017427	IGF1	2	5	0	0	3	0	0.658739	-1.0497	-3.40701	0.520724	1	FALSE
ENSG00000017483	SLC38A5	6	6	17	4	8	2	0.279074	-0.915446	-2.09151	0.240825	1	FALSE
ENSG00000017621	MAGIX	35	34	34	36	43	55	0.153559	0.556216	0.127271	0.276471	1	FALSE
ENSG00000017797	RALBP1	3616	3683	2869	1899	2196	1668	0.0795227	-0.665837	6.08496	0.0472821	0.394994	TRUE
ENSG00000018189	RUFY3	5872	4502	5471	8902	9806	8344	0.0560005	0.936245	7.55624	0.000906802	0.0226818	TRUE
ENSG00000018236	CNTN1	0	0	1	0	0	0	0.699271	-1.82447	-4.15854	1	1	FALSE
ENSG00000018280	SLC11A1	28	15	3	25	27	23	0.271831	0.886356	-0.793546	0.194986	0.914149	FALSE
ENSG00000018408	WWTR1	8146	10085	7618	5847	9474	4452	0.0713927	-0.263994	7.60559	0.403813	1	FALSE
ENSG00000018510	AGPS	5008	4504	4348	3330	3339	2675	0.0645933	-0.410446	6.63317	0.173252	0.864023	FALSE
ENSG00000018607	ZNF806	6	6	6	14	3	28	0.361365	1.53649	-1.56834	0.0710475	0.509537	FALSE
ENSG00000018610	CXorf56	1318	1258	956	738	791	585	0.102475	-0.585866	4.59046	0.125412	0.718726	FALSE
ENSG00000018625	ATP1A2	682	576	272	832	1486	2591	0.187439	1.89583	4.87714	0.000371558	0.0113897	TRUE
ENSG00000018699	TTC27	1246	1252	1063	539	622	430	0.100766	-1.0136	4.44918	0.00792293	0.114351	TRUE
ENSG00000018869	ZNF582	233	227	135	227	258	178	0.129501	0.308404	2.45598	0.48022	1	FALSE
ENSG00000019102	VSIG2	1	2	0	1	1	0	0.29234	-0.383963	-3.77312	1	1	FALSE
ENSG00000019144	PHLDB1	8071	6654	8049	7769	9816	6466	0.0568221	0.227977	7.65772	0.418855	1	FALSE
ENSG00000019169	MARCO	0	0	109	0	0	29	2.28934	-1.61682	-0.615507	0.429002	1	FALSE
ENSG00000019186	CYP24A1	0	2	0	1	0	0	0.643517	-0.684957	-3.94932	1	1	FALSE
ENSG00000019485	PRDM11	262	282	137	226	283	168	0.142606	0.13438	2.55855	0.770299	1	FALSE
ENSG00000019505	SYT13	0	0	0	0	0	0	0.00527928	0	-4.27321	1	1	FALSE
ENSG00000019549	SNAI2	655	995	140	127	201	47	0.297039	-2.15657	3.18115	0.00156349	0.0345161	TRUE
ENSG00000019582	CD74	772	8	207	4346	757	357	0.69409	2.68679	4.83936	0.0123902	0.158449	TRUE
ENSG00000019991	HGF	0	1	0	0	0	1	0.480374	0.126952	-4.04585	1	1	FALSE
ENSG00000019995	ZRANB1	2340	2505	1993	1651	1807	1775	0.0913161	-0.221387	5.70318	0.537339	1	FALSE
ENSG00000020129	NCDN	2738	2172	2212	1212	1631	913	0.0949924	-0.778377	5.52296	0.0343468	0.319033	TRUE
ENSG00000020181	GPR124	2601	2741	701	676	1441	238	0.2483	-1.26509	5.12695	0.0359582	0.328727	TRUE
ENSG00000020219	CCT8L1P	1	2	0	0	1	0	0.361974	-1.18627	-3.8623	0.664403	1	FALSE
ENSG00000020256	ZFP64	602	611	639	455	555	409	0.103806	-0.234643	3.81687	0.543371	1	FALSE
ENSG00000020426	MNAT1	1268	1337	907	760	756	626	0.105384	-0.555963	4.59697	0.151453	0.805255	FALSE
ENSG00000020577	SAMD4A	2975	2378	1545	1764	1956	663	0.134883	-0.523083	5.57207	0.231568	1	FALSE
ENSG00000020633	RUNX3	84	6	23	1096	668	67	0.49236	4.18687	3.10187	1.43879e-05	0.000871478	TRUE
ENSG00000020922	MRE11A	2006	2111	1690	546	650	546	0.0984754	-1.57982	4.99068	3.4993e-05	0.00172742	TRUE
ENSG00000021300	PLEKHB1	2309	1119	1819	3184	3414	2970	0.092326	1.04449	6.02231	0.00410662	0.0706458	TRUE
ENSG00000021355	SERPINB1	153	381	557	141	166	353	0.241266	-0.540667	2.94909	0.360289	1	FALSE
ENSG00000021461	CYP3A43	0	0	0	0	0	1	0.635284	1.96129	-4.1528	1	1	FALSE
ENSG00000021488	SLC7A9	5	1	5	3	8	11	0.283614	1.16507	-2.34793	0.162042	0.835086	FALSE
ENSG00000021574	SPAST	3047	2667	2957	2867	3044	2701	0.0737313	0.153223	6.22651	0.634165	1	FALSE
ENSG00000021645	NRXN3	2	132	0	4	36	5	1.20865	-1.56673	-0.284016	0.275164	1	FALSE
ENSG00000021762	OSBPL5	1818	1472	1657	1596	1633	1291	0.0923716	0.0295624	5.35139	0.935318	1	FALSE
ENSG00000021776	AQR	4483	4165	3830	3122	3378	2563	0.0673608	-0.306269	6.52801	0.319474	1	FALSE
ENSG00000021826	CPS1	3192	2081	679	3576	3208	1135	0.191931	0.560357	5.8909	0.283599	1	FALSE
ENSG00000021852	C8B	0	0	0	0	0	0	0.00527928	0	-4.27321	1	1	FALSE
ENSG00000022267	FHL1	2515	1723	5085	6187	5985	11202	0.133396	1.52509	7.21181	0.000569066	0.015888	TRUE
ENSG00000022277	RTFDC1	4666	4225	3854	3546	4116	3043	0.0639336	-0.0969403	6.65487	0.746292	1	FALSE
ENSG00000022355	GABRA1	0	0	0	0	0	0	0.00527928	0	-4.27321	1	1	FALSE
ENSG00000022556	NLRP2	934	445	55	858	452	67	0.48492	0.100638	3.5702	0.905557	1	FALSE
ENSG00000022567	SLC45A4	574	403	632	547	472	371	0.115237	-0.0507163	3.69413	0.902351	1	FALSE
ENSG00000022840	RNF10	4465	3355	3573	4159	4611	3201	0.0652816	0.228139	6.65428	0.451042	1	FALSE
ENSG00000022976	ZNF839	823	741	731	695	780	811	0.10237	0.166035	4.31813	0.663989	1	FALSE
ENSG00000023041	ZDHHC6	2351	2007	2103	1527	1619	1345	0.0887222	-0.363516	5.55227	0.304479	1	FALSE
ENSG00000023171	GRAMD1B	33	193	233	36	22	249	0.534165	-0.341431	1.80608	0.703478	1	FALSE
ENSG00000023191	RNH1	5700	5054	4579	3251	3909	2055	0.0705039	-0.59487	6.70142	0.0592766	0.455348	FALSE
ENSG00000023228	NDUFS1	12443	10540	11779	8677	9360	7297	0.0529105	-0.298789	8.00769	0.272165	1	FALSE
ENSG00000023287	RB1CC1	6120	6391	5334	5185	5407	4393	0.0604063	-0.0968266	7.1445	0.739304	1	FALSE
ENSG00000023318	ERP44	1452	1355	1437	1312	1538	1271	0.0938659	0.115422	5.17873	0.751697	1	FALSE
ENSG00000023330	ALAS1	1809	1423	1815	1186	1299	1136	0.0948781	-0.314531	5.21732	0.390651	1	FALSE
ENSG00000023445	BIRC3	41	14	20	16	19	7	0.22047	-0.672556	-0.882097	0.280407	1	FALSE
ENSG00000023516	AKAP11	4456	4029	4861	3889	4455	4055	0.0634839	0.0564535	6.80013	0.85008	1	FALSE
ENSG00000023572	GLRX2	486	492	420	158	215	96	0.12669	-1.44586	2.97748	0.000920681	0.0229398	TRUE
ENSG00000023608	SNAPC1	635	595	665	399	434	441	0.10612	-0.405011	3.77248	0.299716	1	FALSE
ENSG00000023697	DERA	1925	1683	1544	956	1089	670	0.0985631	-0.776755	5.05944	0.0384148	0.344012	TRUE
ENSG00000023734	STRAP	8261	8045	6087	5168	5775	3354	0.0665304	-0.504702	7.28595	0.0989245	0.624874	FALSE
ENSG00000023839	ABCC2	63	56	34	23	29	13	0.169961	-1.08914	-0.0450352	0.0428089	0.370364	TRUE
ENSG00000023892	DEF6	1	4	9	5	5	8	0.293877	0.512074	-2.37867	0.58474	1	FALSE
ENSG00000023902	PLEKHO1	2641	2442	1652	1958	1968	1106	0.10429	-0.275903	5.6499	0.471957	1	FALSE
ENSG00000023909	GCLM	1164	871	1461	520	765	488	0.112402	-0.832669	4.4823	0.0382267	0.342833	TRUE
ENSG00000024048	UBR2	2282	2002	2266	2690	2899	2334	0.0795433	0.432441	5.97598	0.196685	0.918548	FALSE
ENSG00000024422	EHD2	800	731	763	1208	1790	606	0.127621	0.769689	4.66783	0.0718035	0.51318	FALSE
ENSG00000024526	DEPDC1	4108	3693	3722	450	538	721	0.100486	-2.56702	5.78359	1.15876e-10	3.27306e-08	TRUE
ENSG00000024862	CCDC28A	620	669	447	671	689	612	0.108899	0.343941	4.01611	0.38348	1	FALSE
ENSG00000025039	RRAGD	897	473	802	1917	3488	3016	0.114701	2.12937	5.56559	3.66414e-07	3.74862e-05	TRUE
ENSG00000025156	HSF2	1592	1503	1386	953	1030	858	0.0958108	-0.498292	4.97	0.176742	0.873349	FALSE
ENSG00000025293	PHF20	2049	2185	1942	1656	1816	1429	0.090206	-0.181161	5.57583	0.611636	1	FALSE
ENSG00000025423	HSD17B6	54	34	97	55	50	106	0.221089	0.394263	0.849244	0.503452	1	FALSE
ENSG00000025434	NR1H3	486	383	421	437	455	596	0.117157	0.393207	3.61041	0.337801	1	FALSE
ENSG00000025708	TYMP	101	72	37	31	19	14	0.195693	-1.53949	0.259085	0.00702408	0.104665	TRUE
ENSG00000025770	NCAPH2	2684	2300	2074	1042	1248	1113	0.0922646	-0.886013	5.47285	0.0147229	0.179065	TRUE
ENSG00000025772	TOMM34	2615	2473	2707	1164	1376	747	0.0962588	-1.10843	5.54704	0.00292162	0.054901	TRUE
ENSG00000025796	SEC63	1514	1521	1455	1337	1410	1103	0.0944359	-0.0683212	5.16896	0.852165	1	FALSE
ENSG00000025800	KPNA6	5717	5192	5000	3793	4399	3345	0.0609174	-0.308082	6.87712	0.292012	1	FALSE
ENSG00000026025	VIM	324959	253806	360768	216168	165351	245915	0.0679254	-0.393258	12.7221	0.202196	0.933095	FALSE
ENSG00000026036	RTEL1-TNFRSF6B	395	336	414	310	337	363	0.1138	-0.00802829	3.23018	0.987234	1	FALSE
ENSG00000026103	FAS	264	312	496	191	170	441	0.200199	-0.211065	3.05068	0.695692	1	FALSE
ENSG00000026297	RNASET2	265	289	176	182	130	229	0.151593	-0.239643	2.47808	0.611822	1	FALSE
ENSG00000026508	CD44	19292	8982	14820	16471	17562	6886	0.0910508	0.0701864	8.47878	0.844212	1	FALSE
ENSG00000026559	KCNG1	714	343	1093	656	138	1221	0.315943	0.15873	4.21581	0.813939	1	FALSE
ENSG00000026652	AGPAT4	5383	4818	4185	5499	5375	4903	0.0610464	0.299034	7.03348	0.30678	1	FALSE
ENSG00000026751	SLAMF7	0	0	0	0	0	0	0.00527928	0	-4.27321	1	1	FALSE
ENSG00000026950	BTN3A1	1244	1054	1054	1061	755	1051	0.110147	-0.039615	4.75665	0.921209	1	FALSE
ENSG00000027001	MIPEP	1184	1195	1285	619	707	565	0.0990458	-0.800717	4.56627	0.0336493	0.314878	TRUE
ENSG00000027075	PRKCH	6	2	55	0	3	1	0.701623	-3.75182	-1.58335	0.00333675	0.0606121	TRUE
ENSG00000027644	INSRR	0	0	2	3	4	8	0.296178	2.86464	-2.9705	0.0164748	0.193088	TRUE
ENSG00000027697	IFNGR1	2287	1788	1409	1777	1865	1306	0.0973445	0.0105815	5.4854	0.977789	1	FALSE
ENSG00000027847	B4GALT7	1029	719	861	840	987	679	0.101426	0.0993088	4.4611	0.794406	1	FALSE
ENSG00000027869	SH2D2A	0	2	3	0	0	0	0.393738	-3.78898	-3.77273	0.104154	0.644756	FALSE
ENSG00000028116	VRK2	783	647	552	384	335	198	0.119977	-0.96191	3.61705	0.0213163	0.23067	TRUE
ENSG00000028137	TNFRSF1B	760	127	1067	33	27	39	0.274396	-4.09735	3.07302	1.15887e-08	1.85884e-06	TRUE
ENSG00000028203	VEZT	3427	2730	3054	3256	3575	2716	0.0706669	0.210168	6.34069	0.504819	1	FALSE
ENSG00000028277	POU2F2	11	8	4	5	11	4	0.228438	-0.0577654	-2.09014	1	1	FALSE
ENSG00000028310	BRD9	4200	3774	3598	2265	2478	1934	0.0721174	-0.636084	6.28036	0.046414	0.389847	TRUE
ENSG00000028528	SNX1	3065	2598	1886	2281	2553	1875	0.0876223	-0.0113103	5.93732	0.974747	1	FALSE
ENSG00000028839	TBPL1	1308	1201	1315	834	983	699	0.0980489	-0.45328	4.76111	0.224617	0.993693	FALSE
ENSG00000029153	ARNTL2	1501	977	2151	365	506	717	0.147093	-1.35165	4.72029	0.0036096	0.0641344	TRUE
ENSG00000029363	BCLAF1	22837	22111	17277	12343	14774	11501	0.0547761	-0.531966	8.74895	0.0550347	0.433812	FALSE
ENSG00000029364	SLC39A9	6204	5624	5569	3826	4322	3713	0.0596941	-0.391147	6.96977	0.176723	0.873349	FALSE
ENSG00000029534	ANK1	1339	698	443	774	2116	28	0.505982	0.318448	4.48728	0.710928	1	FALSE
ENSG00000029559	IBSP	0	0	0	0	0	0	0.00527928	0	-4.27321	1	1	FALSE
ENSG00000029639	TFB1M	1200	1735	927	524	517	404	0.1192	-1.27308	4.49481	0.00228568	0.045668	TRUE
ENSG00000029725	RABEP1	5588	5197	4940	3607	4246	2543	0.0650341	-0.45361	6.79785	0.133635	0.748516	FALSE
ENSG00000029993	HMGB3	3812	4533	2724	1284	1556	1102	0.0908138	-1.34331	5.9854	0.000218831	0.00750233	TRUE
ENSG00000030066	NUP160	3658	4644	2693	1652	1825	1388	0.0900508	-1.02865	6.07385	0.00420044	0.0718542	TRUE
ENSG00000030110	BAK1	985	797	650	518	565	321	0.11222	-0.644358	4.02514	0.108332	0.658226	FALSE
ENSG00000030304	MUSK	0	1	0	0	0	1	0.480181	0.126949	-4.04585	1	1	FALSE
ENSG00000030419	IKZF2	387	315	558	925	1369	1684	0.13297	1.8382	4.564	4.01252e-05	0.00193782	TRUE
ENSG00000030582	GRN	4351	3519	2946	5317	6237	3416	0.0709589	0.614532	6.80053	0.0521531	0.419631	FALSE
ENSG00000031003	FAM13B	1365	1494	829	1130	1688	938	0.116907	0.163541	5.00212	0.688068	1	FALSE
ENSG00000031081	ARHGAP31	5259	3022	4884	3426	3781	2862	0.0734322	-0.221811	6.63359	0.489707	1	FALSE
ENSG00000031544	NR2E3	3	1	0	0	0	1	0.422433	-1.50129	-3.77587	0.45005	1	FALSE
ENSG00000031691	CENPQ	938	845	864	265	304	338	0.10839	-1.37	3.91239	0.000618981	0.0169948	TRUE
ENSG00000031698	SARS	8505	7795	7448	5719	5650	5479	0.0573366	-0.327906	7.44631	0.247396	1	FALSE
ENSG00000031823	RANBP3	2248	1869	1726	1519	1677	1305	0.0910921	-0.216283	5.47134	0.54649	1	FALSE
ENSG00000032219	ARID4A	1139	1078	1122	1426	1520	1477	0.0957652	0.571332	5.08803	0.121376	0.704026	FALSE
ENSG00000032389	TSSC1	2147	1723	1599	1573	1652	1007	0.0979613	-0.219759	5.37317	0.554678	1	FALSE
ENSG00000032444	PNPLA6	2126	1881	1906	2377	2391	2223	0.0848173	0.407443	5.8134	0.238883	1	FALSE
ENSG00000032742	IFT88	1385	1222	1455	1220	1308	1315	0.097105	0.0886345	5.10104	0.811341	1	FALSE
ENSG00000033011	ALG1	1600	1445	1199	767	939	686	0.0995254	-0.67207	4.81986	0.0744849	0.524956	FALSE
ENSG00000033030	ZCCHC8	1208	1096	1264	977	1100	906	0.0974354	-0.100567	4.82063	0.787248	1	FALSE
ENSG00000033050	ABCF2	5646	5204	4450	2587	3137	1866	0.0701623	-0.867068	6.59686	0.0060535	0.0939502	TRUE
ENSG00000033100	CHPF2	3736	2987	3481	3225	4271	1954	0.0824955	0.0234114	6.39177	0.945585	1	FALSE
ENSG00000033122	LRRC7	1	0	1	1	0	23	1.00938	3.65313	-2.53488	0.0283359	0.281572	TRUE
ENSG00000033170	FUT8	1203	1086	2738	767	1002	3019	0.234297	0.154112	5.45097	0.789545	1	FALSE
ENSG00000033178	UBA6	5861	6001	5751	3384	3905	3816	0.0627786	-0.50094	6.94496	0.0919196	0.596416	FALSE
ENSG00000033327	GAB2	2140	4205	245	1375	2547	422	0.383361	-0.526318	5.53223	0.479231	1	FALSE
ENSG00000033627	ATP6V0A1	2070	1507	2309	2883	3396	2714	0.0840887	0.771812	6.02352	0.0255678	0.261565	TRUE
ENSG00000033800	PIAS1	1038	994	797	1017	1033	1008	0.101429	0.279967	4.68072	0.460663	1	FALSE
ENSG00000033867	SLC4A7	8787	8549	10964	3706	3861	2812	0.0615206	-1.29867	7.35091	1.3239e-05	0.000812083	TRUE
ENSG00000034053	APBA2	3909	2816	3124	5147	4192	4430	0.0677892	0.661068	6.69263	0.0326856	0.308804	TRUE
ENSG00000034063	UHRF1	8312	6933	6687	2720	3127	966	0.0993319	-1.56418	6.90342	4.21666e-05	0.00201291	TRUE
ENSG00000034152	MAP2K3	376	355	601	204	284	143	0.136376	-0.948195	3.06259	0.0340264	0.317074	TRUE
ENSG00000034239	EFCAB1	69	34	91	104	48	179	0.249586	1.00138	1.2734	0.102856	0.64152	FALSE
ENSG00000034510	TMSB10	64012	40495	62839	26929	21354	17952	0.0626003	-1.17013	9.94081	9.35234e-05	0.00385387	TRUE
ENSG00000034533	ASTE1	349	195	405	404	257	422	0.151183	0.387822	3.16348	0.407227	1	FALSE
ENSG00000034677	RNF19A	4996	3126	8695	6971	5779	13853	0.137473	0.875976	7.60749	0.0479039	0.398145	TRUE
ENSG00000034693	PEX3	992	874	836	531	604	572	0.100644	-0.494684	4.24127	0.19221	0.906398	FALSE
ENSG00000034713	GABARAPL2	2655	2657	3185	2651	3124	3991	0.0859987	0.379151	6.32572	0.275845	1	FALSE
ENSG00000034971	MYOC	0	0	0	0	0	0	0.00527928	0	-4.27321	1	1	FALSE
ENSG00000035115	SH3YL1	1834	1648	1718	1845	2129	1782	0.0888091	0.30648	5.57237	0.386664	1	FALSE
ENSG00000035141	FAM136A	3635	3286	2917	1228	1392	1027	0.085063	-1.27661	5.82788	0.000278473	0.00902349	TRUE
ENSG00000035403	VCL	17046	14935	12384	11866	15841	11718	0.0553431	-0.0136496	8.49262	0.960928	1	FALSE
ENSG00000035499	DEPDC1B	1407	1380	1104	235	249	267	0.105531	-2.20109	4.27987	5.56428e-08	7.03492e-06	TRUE
ENSG00000035664	DAPK2	38	53	34	31	41	55	0.171968	0.196009	0.207763	0.729787	1	FALSE
ENSG00000035681	NSMAF	2968	2948	2643	1565	1671	968	0.0921393	-0.884905	5.7562	0.0147005	0.178906	TRUE
ENSG00000035687	ADSS	3736	3767	3669	1185	1314	1223	0.0808375	-1.42357	5.97441	3.42185e-05	0.00170079	TRUE
ENSG00000035720	STAP1	0	0	0	0	0	0	0.00527928	0	-4.27321	1	1	FALSE
ENSG00000035862	TIMP2	4700	4316	2599	8212	11558	6776	0.0729522	1.33836	7.3844	3.8262e-05	0.00186025	TRUE
ENSG00000035928	RFC1	4857	4286	4307	2959	3030	2871	0.066435	-0.435153	6.57907	0.154695	0.812042	FALSE
ENSG00000036054	TBC1D23	2786	2454	2203	2455	2635	2297	0.0793194	0.153146	6.00446	0.646733	1	FALSE
ENSG00000036257	CUL3	4811	3905	4085	3393	4027	3007	0.0642508	-0.138264	6.6389	0.645232	1	FALSE
ENSG00000036448	MYOM2	51	52	66	112	110	119	0.133386	1.17759	1.20906	0.0103414	0.138424	TRUE
ENSG00000036473	OTC	1	0	2	5	1	4	0.29289	1.79601	-3.19621	0.141919	0.774445	FALSE
ENSG00000036530	CYP46A1	15	28	48	100	160	118	0.186663	2.18319	1.09921	9.37262e-05	0.0038549	TRUE
ENSG00000036549	ZZZ3	4215	4209	3541	2740	3042	2321	0.0706252	-0.408701	6.42435	0.194854	0.913792	FALSE
ENSG00000036565	SLC18A1	12	53	1	0	3	0	0.761424	-4.24627	-1.53667	0.00204929	0.0420334	TRUE
ENSG00000036672	USP2	175	86	124	296	320	314	0.129908	1.45584	2.55391	0.00104848	0.0254879	TRUE
ENSG00000036828	CASR	0	0	0	0	0	0	0.00527928	0	-4.27321	1	1	FALSE
ENSG00000037042	TUBG2	450	363	510	651	688	763	0.111158	0.84262	3.92115	0.0354619	0.32563	TRUE
ENSG00000037241	RPL26L1	1402	1325	1263	938	1152	708	0.0996652	-0.368021	4.85848	0.327636	1	FALSE
ENSG00000037280	FLT4	55	48	36	9	13	3	0.18959	-2.32739	-0.446831	0.000162676	0.00596944	TRUE
ENSG00000037474	NSUN2	6046	5386	4783	2139	2507	1476	0.0713657	-1.26037	6.55246	8.68569e-05	0.00362352	TRUE
ENSG00000037637	FBXO42	1465	1173	1211	1431	1625	1178	0.0947415	0.294383	5.12811	0.421421	1	FALSE
ENSG00000037749	MFAP3	3905	3284	3590	3331	3746	3122	0.0671377	0.0816909	6.50155	0.790316	1	FALSE
ENSG00000037757	MRI1	798	636	1002	638	728	768	0.11156	-0.0193585	4.31015	0.962632	1	FALSE
ENSG00000037897	METTL1	898	851	746	251	270	128	0.120388	-1.80704	3.71879	2.38528e-05	0.00129568	TRUE
ENSG00000037965	HOXC8	0	0	0	0	0	0	0.00527928	0	-4.27321	1	1	FALSE
ENSG00000038002	AGA	707	526	543	582	630	414	0.106308	0.0277248	3.87189	0.944971	1	FALSE
ENSG00000038210	PI4K2B	1892	1783	1383	732	692	507	0.102458	-1.23452	4.88208	0.00138549	0.0314499	TRUE
ENSG00000038219	BOD1L1	4417	4204	3776	3981	4125	3560	0.0630135	0.0730744	6.70118	0.805991	1	FALSE
ENSG00000038274	MAT2B	3869	4072	3057	1961	2056	1725	0.0782891	-0.780261	6.15582	0.0193101	0.215278	TRUE
ENSG00000038295	TLL1	0	0	0	0	0	0	0.00527928	0	-4.27321	1	1	FALSE
ENSG00000038358	EDC4	2805	2041	2366	2234	2602	1868	0.083214	0.0530715	5.90316	0.877107	1	FALSE
ENSG00000038382	TRIO	25398	19474	16446	7903	8679	7037	0.0558927	-1.21027	8.47983	1.93932e-05	0.00110203	TRUE
ENSG00000038427	VCAN	27849	24294	216	25517	21783	162	0.911122	-0.0314239	8.71	0.97855	1	FALSE
ENSG00000038532	CLEC16A	877	745	861	885	961	899	0.099455	0.311086	4.50934	0.408153	1	FALSE
ENSG00000038945	MSR1	0	0	0	1	0	0	0.646825	1.93531	-4.15595	1	1	FALSE
ENSG00000039068	CDH1	16	3	1	70	78	15	0.384283	3.1586	-0.240289	0.000240368	0.00807339	TRUE
ENSG00000039123	SKIV2L2	8879	7985	7063	3785	4004	2686	0.0616437	-1.04089	7.18196	0.0004528	0.0131822	TRUE
ENSG00000039139	DNAH5	107	86	141	92	104	237	0.198246	0.587436	1.79436	0.280094	1	FALSE
ENSG00000039319	ZFYVE16	3342	3407	2881	2524	2762	1967	0.0764577	-0.259439	6.17807	0.428862	1	FALSE
ENSG00000039523	FAM65A	422	525	381	526	675	316	0.124573	0.316751	3.62122	0.454519	1	FALSE
ENSG00000039537	C6	0	0	0	0	0	0	0.00527928	0	-4.27321	1	1	FALSE
ENSG00000039560	RAI14	3403	4023	1785	1137	1246	641	0.123383	-1.47264	5.6833	0.00053804	0.0152051	TRUE
ENSG00000039600	SOX30	4	1	5	4	3	4	0.211596	0.302761	-2.80979	0.743351	1	FALSE
ENSG00000039650	PNKP	1740	1311	1909	1382	1500	1089	0.0981966	-0.165682	5.26053	0.656668	1	FALSE
ENSG00000039987	BEST2	1	0	1	0	0	1	0.322732	-0.642906	-3.95074	1	1	FALSE
ENSG00000040199	PHLPP2	1344	1294	1066	697	837	613	0.100124	-0.633674	4.64101	0.0936773	0.603079	FALSE
ENSG00000040275	SPDL1	2332	2128	1660	576	726	720	0.102162	-1.42632	5.10104	0.000229233	0.00780478	TRUE
ENSG00000040341	STAU2	3973	2898	3954	4713	4916	5576	0.0689791	0.67006	6.83734	0.0318471	0.30319	TRUE
ENSG00000040487	PQLC2	665	538	568	621	841	560	0.102677	0.342982	4.03815	0.37083	1	FALSE
ENSG00000040531	CTNS	781	578	582	1145	1382	727	0.108463	0.890386	4.49661	0.0241928	0.252003	TRUE
ENSG00000040608	RTN4R	290	91	337	295	127	245	0.219283	0.101572	2.60159	0.859366	1	FALSE
ENSG00000040633	PHF23	2891	2412	2330	2194	2595	1606	0.08444	-0.106756	5.90869	0.756983	1	FALSE
ENSG00000040731	CDH10	1	0	0	2	0	5	0.528111	2.63426	-3.51444	0.120151	0.700345	FALSE
ENSG00000040933	INPP4A	2577	1986	2888	2133	2523	4931	0.121181	0.573288	6.24277	0.166265	0.847545	FALSE
ENSG00000041353	RAB27B	2140	556	347	2292	418	713	0.326542	0.396826	4.79947	0.562343	1	FALSE
ENSG00000041357	PSMA4	8402	7842	7118	4244	4537	2653	0.0645349	-0.88772	7.20092	0.00337233	0.0610615	TRUE
ENSG00000041515	MYO16	157	28	61	120	72	117	0.246292	0.561084	1.30071	0.354834	1	FALSE
ENSG00000041802	LSG1	3288	2765	2791	1400	1710	1013	0.0889406	-0.955213	5.77446	0.00742127	0.109041	TRUE
ENSG00000041880	PARP3	166	185	213	271	299	383	0.129526	0.931096	2.76253	0.0330789	0.310939	TRUE
ENSG00000041982	TNC	96606	41974	135133	58457	37339	36690	0.106506	-0.872958	10.7483	0.0248495	0.25617	TRUE
ENSG00000041988	THAP3	709	676	595	766	737	727	0.101423	0.338866	4.20031	0.373079	1	FALSE
ENSG00000042062	FAM65C	4	6	6	109	147	237	0.185208	5.10056	1.27338	1.44473e-14	1.02021e-11	TRUE
ENSG00000042088	TDP1	2066	1906	1943	823	841	841	0.095429	-1.07135	5.15978	0.00388254	0.067839	TRUE
ENSG00000042286	AIFM2	396	342	235	210	234	119	0.13338	-0.646009	2.71075	0.14365	0.779791	FALSE
ENSG00000042304	C2orf83	0	0	0	0	0	0	0.00527928	0	-4.27321	1	1	FALSE
ENSG00000042317	SPATA7	504	389	409	952	839	886	0.103595	1.21571	4.14294	0.00178226	0.0379001	TRUE
ENSG00000042429	MED17	3301	2938	2777	2219	2439	1749	0.0783134	-0.339258	6.04361	0.306996	1	FALSE
ENSG00000042445	RETSAT	2406	1797	2333	2371	2339	2422	0.085707	0.300365	5.89465	0.387342	1	FALSE
ENSG00000042493	CAPG	256	529	692	242	220	562	0.217988	-0.333331	3.46761	0.552425	1	FALSE
ENSG00000042753	AP2S1	3455	3348	2351	1968	2252	1512	0.0862873	-0.525418	5.98679	0.132371	0.743506	FALSE
ENSG00000042781	USH2A	6	2	0	1	0	1	0.444214	-1.62819	-3.41078	0.301413	1	FALSE
ENSG00000042813	ZPBP	0	0	0	0	0	0	0.00527928	0	-4.27321	1	1	FALSE
ENSG00000042832	TG	13	6	7	32	37	53	0.19022	2.41322	-0.477524	8.91537e-05	0.00370333	TRUE
ENSG00000042980	ADAM28	76	32	2	142	189	14	0.572681	1.77798	0.992055	0.062951	0.472908	FALSE
ENSG00000043039	BARX2	0	2	0	0	0	0	0.932895	-2.62592	-4.05055	0.56728	1	FALSE
ENSG00000043093	DCUN1D1	3668	3401	3282	2721	2906	2119	0.0729157	-0.265461	6.27731	0.407052	1	FALSE
ENSG00000043143	JADE2	1238	1008	920	220	162	260	0.121622	-2.10633	3.99535	1.22282e-06	0.000105212	TRUE
ENSG00000043355	ZIC2	0	1	0	1	0	0	0.47374	0.106387	-4.04894	1	1	FALSE
ENSG00000043462	LCP2	4	3	3	2	2	3	0.178552	-0.328661	-3.00016	1	1	FALSE
ENSG00000043514	TRIT1	2117	1850	1708	1680	1649	1333	0.0911334	-0.123451	5.4747	0.730933	1	FALSE
ENSG00000043591	ADRB1	27	15	5	21	40	6	0.333565	0.630228	-0.90423	0.421007	1	FALSE
ENSG00000044012	GUCA2B	0	0	0	0	0	0	0.00527928	0	-4.27321	1	1	FALSE
ENSG00000044090	CUL7	2293	2242	2683	2153	2777	2454	0.0834018	0.191657	5.98686	0.575951	1	FALSE
ENSG00000044115	CTNNA1	29921	23955	23900	23630	22121	17386	0.0537325	-0.139646	9.23969	0.610122	1	FALSE
ENSG00000044446	PHKA2	612	668	671	947	1053	1077	0.103252	0.821507	4.47299	0.0328895	0.310325	TRUE
ENSG00000044459	CNTLN	1946	1885	1396	1178	1270	1115	0.0977129	-0.390163	5.2366	0.29416	1	FALSE
ENSG00000044524	EPHA3	30514	17384	22170	33040	28371	23364	0.0610757	0.447543	9.38896	0.12605	0.720883	FALSE
ENSG00000044574	HSPA5	13381	13177	13679	14559	15944	10031	0.0556828	0.153735	8.44357	0.581544	1	FALSE
ENSG00000046604	DSG2	5	0	2	1	0	0	0.469909	-2.25832	-3.55163	0.218626	0.977255	FALSE
ENSG00000046647	GEMIN8	749	652	695	874	1024	1174	0.106436	0.729219	4.51115	0.0617303	0.467315	FALSE
ENSG00000046651	OFD1	1483	1472	1331	1566	1595	1730	0.0963437	0.361529	5.32658	0.327304	1	FALSE
ENSG00000046653	GPM6B	25381	7936	29399	48655	49281	43475	0.108667	1.35111	9.81434	0.000665967	0.0179195	TRUE
ENSG00000046774	MAGEC2	0	0	0	0	0	0	0.00527928	0	-4.27321	1	1	FALSE
ENSG00000046889	PREX2	923	628	1020	539	855	846	0.119873	-0.0247823	4.38033	0.953394	1	FALSE
ENSG00000047056	WDR37	926	885	814	811	882	731	0.0984597	0.0435032	4.44953	0.908428	1	FALSE
ENSG00000047188	YTHDC2	2526	2356	2589	2022	2103	1754	0.0840109	-0.187845	5.84446	0.585099	1	FALSE
ENSG00000047230	CTPS2	2034	1662	1729	2290	2316	1802	0.0881799	0.399776	5.68237	0.257204	1	FALSE
ENSG00000047249	ATP6V1H	2473	2193	1957	2053	2538	1588	0.0884405	0.0473785	5.7817	0.893662	1	FALSE
ENSG00000047315	POLR2B	14520	13505	11472	7692	8357	5861	0.0551314	-0.69821	8.02692	0.0122768	0.157485	TRUE
ENSG00000047346	FAM214A	1610	1433	1291	2052	2364	2112	0.0903285	0.755949	5.57338	0.0349984	0.323085	TRUE
ENSG00000047365	ARAP2	3638	2019	1606	4825	6120	3367	0.0925613	1.13876	6.55047	0.00180266	0.0382215	TRUE
ENSG00000047410	TPR	16020	14457	13683	9526	10545	8679	0.0527629	-0.459344	8.28361	0.0912457	0.593861	FALSE
ENSG00000047457	CP	3742	1141	1102	3773	3593	2091	0.147941	0.84448	6.0555	0.0662214	0.487841	FALSE
ENSG00000047578	KIAA0556	1328	1117	1359	1537	1646	1421	0.0941806	0.437389	5.19504	0.231081	1	FALSE
ENSG00000047579	DTNBP1	160	170	105	370	380	160	0.15065	1.19376	2.56099	0.0118465	0.153564	TRUE
ENSG00000047597	XK	4	1	2	0	1	1	0.238233	-1.47819	-3.47601	0.250501	1	FALSE
ENSG00000047617	ANO2	2	0	0	1	3	2	0.260935	1.57606	-3.53507	0.363443	1	FALSE
ENSG00000047621	C12orf4	1762	1503	1407	1195	1371	874	0.0970545	-0.292028	5.11563	0.430691	1	FALSE
ENSG00000047634	SCML1	365	563	593	143	288	272	0.149951	-0.962071	3.25835	0.0399934	0.354425	TRUE
ENSG00000047644	WWC3	1155	1243	1911	1215	2220	2418	0.127434	0.608666	5.48546	0.152519	0.807604	FALSE
ENSG00000047648	ARHGAP6	43	41	12	31	87	103	0.261347	1.38753	0.548325	0.0313665	0.300608	TRUE
ENSG00000047662	FAM184B	21	17	104	35	27	28	0.31934	-0.503386	0.0738028	0.486324	1	FALSE
ENSG00000047849	MAP4	11757	9878	8452	9911	11390	5914	0.0632379	-0.00284609	7.93659	0.992454	1	FALSE
ENSG00000047932	GOPC	4111	3602	3865	3485	3608	3152	0.0662836	-0.0139295	6.55753	0.963919	1	FALSE
ENSG00000047936	ROS1	0	0	0	0	0	0	0.00527928	0	-4.27321	1	1	FALSE
ENSG00000048028	USP28	1874	1806	1702	1369	1346	973	0.0948104	-0.393887	5.27893	0.282185	1	FALSE
ENSG00000048052	HDAC9	2448	6001	1031	4173	6116	3914	0.17636	0.702552	6.69685	0.161005	0.831387	FALSE
ENSG00000048140	TSPAN17	1817	1486	1618	1538	1635	1386	0.0918565	0.0530387	5.35568	0.883365	1	FALSE
ENSG00000048162	NOP16	1451	1509	1108	361	419	157	0.130146	-1.99395	4.38418	7.54588e-06	0.000508077	TRUE
ENSG00000048342	CC2D2A	2093	1733	1520	2044	2325	2376	0.0914579	0.510382	5.72388	0.155817	0.815786	FALSE
ENSG00000048392	RRM2B	4109	2816	4804	2655	2131	2007	0.0844417	-0.619635	6.30379	0.0729774	0.518943	FALSE
ENSG00000048405	ZNF800	1570	1377	1476	1214	1355	971	0.09465	-0.168458	5.09583	0.645444	1	FALSE
ENSG00000048462	TNFRSF17	0	0	1	1	0	0	0.477048	0.112163	-4.04987	1	1	FALSE
ENSG00000048471	SNX29	794	702	686	1037	1237	1158	0.0997941	0.820348	4.62609	0.0301218	0.293489	TRUE
ENSG00000048540	LMO3	352	299	1196	586	591	3159	0.356175	1.47673	4.85109	0.0429161	0.37096	TRUE
ENSG00000048544	MRPS10	2240	1948	1934	1182	1420	1035	0.0918843	-0.596614	5.37748	0.0984888	0.623346	FALSE
ENSG00000048545	GUCA1A	0	0	5	0	0	20	1.7071	2.19846	-2.58365	0.269946	1	FALSE
ENSG00000048649	RSF1	5481	4935	4931	5143	5591	4526	0.0589449	0.150337	7.04817	0.600921	1	FALSE
ENSG00000048707	VPS13D	4666	4053	4575	5890	6118	6141	0.0608717	0.618617	7.10605	0.0347171	0.321287	TRUE
ENSG00000048740	CELF2	3513	1669	1980	6788	5138	4031	0.0875692	1.33384	6.66633	0.000182209	0.00653301	TRUE
ENSG00000048828	FAM120A	6653	5901	6445	4642	5417	3370	0.0617114	-0.355119	7.11269	0.22748	1	FALSE
ENSG00000048991	R3HDM1	1086	1087	1151	906	1046	707	0.0997313	-0.176318	4.68504	0.639519	1	FALSE
ENSG00000049089	COL9A2	825	597	521	1763	1832	1447	0.101415	1.54198	4.94995	6.74423e-05	0.00294736	TRUE
ENSG00000049130	KITLG	640	519	619	259	224	710	0.196553	-0.343237	3.70348	0.518856	1	FALSE
ENSG00000049167	ERCC8	1382	1247	1227	931	951	679	0.0987242	-0.437701	4.77807	0.24249	1	FALSE
ENSG00000049192	ADAMTS6	188	153	361	236	350	950	0.249866	1.35247	3.36236	0.0264544	0.268039	TRUE
ENSG00000049239	H6PD	3929	3279	3773	4163	4241	3876	0.0639647	0.327018	6.65986	0.275248	1	FALSE
ENSG00000049245	VAMP3	4293	3488	3344	3418	3965	2355	0.0725183	-0.0443377	6.48113	0.889679	1	FALSE
ENSG00000049246	PER3	563	445	388	976	914	1110	0.109115	1.28829	4.29311	0.00126713	0.0294908	TRUE
ENSG00000049247	UTS2	0	1	1	0	0	6	0.936981	1.64976	-3.51068	0.395647	1	FALSE
ENSG00000049249	TNFRSF9	1	3	0	0	4	1	0.480458	0.397899	-3.46808	1	1	FALSE
ENSG00000049283	EPN3	8	0	5	9	3	6	0.360246	0.664534	-2.42542	0.528056	1	FALSE
ENSG00000049319	SRD5A2	0	0	1	0	0	1	0.477458	0.13273	-4.04677	1	1	FALSE
ENSG00000049323	LTBP1	4025	1332	390	1331	856	437	0.286742	-0.940734	5.11214	0.144651	0.78361	FALSE
ENSG00000049449	RCN1	17532	13192	16836	7849	8571	6829	0.0542993	-0.871264	8.22814	0.00168527	0.0364261	TRUE
ENSG00000049540	ELN	1176	321	420	5742	6061	2569	0.151899	3.07689	6.16903	7.80924e-10	1.71937e-07	TRUE
ENSG00000049541	RFC2	2091	1651	1650	455	630	416	0.100001	-1.69177	4.84862	1.17724e-05	0.000739659	TRUE
ENSG00000049618	ARID1B	2842	2632	2076	2686	2908	2291	0.0800452	0.220981	6.06174	0.510273	1	FALSE
ENSG00000049656	CLPTM1L	5450	4043	5156	2699	3264	2066	0.0696731	-0.716935	6.58568	0.0224479	0.23903	TRUE
ENSG00000049759	NEDD4L	2674	2741	1284	3974	3655	3368	0.0974505	0.880929	6.28098	0.0181048	0.205763	TRUE
ENSG00000049768	FOXP3	3	2	5	1	5	3	0.229658	-0.00264539	-2.90638	1	1	FALSE
ENSG00000049769	PPP1R3F	275	296	390	375	462	436	0.118821	0.563944	3.29823	0.17394	0.865963	FALSE
ENSG00000049860	HEXB	3861	2850	2999	2552	3066	1475	0.0872035	-0.312049	6.15703	0.373053	1	FALSE
ENSG00000049883	PTCD2	611	520	685	523	568	386	0.107272	-0.148764	3.82512	0.705058	1	FALSE
ENSG00000050030	KIAA2022	1	0	2	0	0	2	0.477565	-0.327868	-3.76634	1	1	FALSE
ENSG00000050130	JKAMP	4484	3364	3281	2999	3541	2645	0.070747	-0.115712	6.44428	0.713666	1	FALSE
ENSG00000050165	DKK3	9024	5820	4825	10553	13239	7788	0.0677011	0.840149	7.79498	0.00668641	0.100827	TRUE
ENSG00000050327	ARHGEF5	0	0	0	0	0	0	0.00527928	0	-4.27321	1	1	FALSE
ENSG00000050344	NFE2L3	1964	1205	345	811	782	185	0.261079	-0.842457	4.46194	0.170269	0.855499	FALSE
ENSG00000050393	MCUR1	3445	2692	2675	1348	1652	938	0.0915858	-1.01536	5.7463	0.00509244	0.0829007	TRUE
ENSG00000050405	LIMA1	5334	7186	2891	2289	3848	968	0.142797	-1.01818	6.56444	0.0245273	0.253774	TRUE
ENSG00000050426	LETMD1	853	682	2050	787	798	1936	0.211635	0.184038	4.97869	0.737382	1	FALSE
ENSG00000050438	SLC4A8	597	324	716	586	500	1161	0.173808	0.677388	4.11712	0.174948	0.868663	FALSE
ENSG00000050555	LAMC3	1284	1234	185	611	520	52	0.396089	-1.07829	4.02082	0.158129	0.82287	FALSE
ENSG00000050628	PTGER3	1	0	0	0	1	0	0.484175	0.110447	-4.05537	1	1	FALSE
ENSG00000050730	TNIP3	1	0	1	0	1	1	0.25769	0.140326	-3.85865	1	1	FALSE
ENSG00000050748	MAPK9	1135	1122	1245	766	826	722	0.0990738	-0.439456	4.64288	0.24178	1	FALSE
ENSG00000050767	COL23A1	557	45	14	17	12	6	0.587682	-3.89802	1.37794	0.000244008	0.00817194	TRUE
ENSG00000050820	BCAR1	2955	2745	1921	3739	3744	2764	0.0798108	0.583271	6.28038	0.0823938	0.560109	FALSE
ENSG00000051009	FAM160A2	1022	843	973	1080	1275	1056	0.0978252	0.42656	4.76564	0.252488	1	FALSE
ENSG00000051108	HERPUD1	1379	1410	1115	1158	1404	687	0.109669	-0.132043	4.93582	0.737736	1	FALSE
ENSG00000051128	HOMER3	2924	2445	2253	1656	1874	1063	0.0938536	-0.585412	5.69561	0.108353	0.658226	FALSE
ENSG00000051180	RAD51	666	716	527	56	81	58	0.117971	-3.13963	3.13139	3.33319e-12	1.37863e-09	TRUE
ENSG00000051341	POLQ	2039	1833	1883	250	324	318	0.102102	-2.52064	4.79039	3.52054e-10	8.56541e-08	TRUE
ENSG00000051382	PIK3CB	604	511	589	647	799	899	0.109045	0.637681	4.15677	0.106684	0.65261	FALSE
ENSG00000051523	CYBA	3	1	5	5	3	19	0.417208	1.783	-2.22235	0.061568	0.466574	FALSE
ENSG00000051596	THOC3	1389	1374	1185	502	521	505	0.100663	-1.20369	4.53726	0.00167172	0.0362415	TRUE
ENSG00000051620	HEBP2	852	1001	728	783	839	642	0.104438	-0.0397441	4.38886	0.918838	1	FALSE
ENSG00000051825	MPHOSPH9	4703	4160	4427	2518	2417	2494	0.0700686	-0.668515	6.46789	0.0337344	0.315199	TRUE
ENSG00000052126	PLEKHA5	1695	1749	1624	1252	1265	3489	0.162828	0.46704	5.6298	0.3311	1	FALSE
ENSG00000052344	PRSS8	5	1	8	21	13	100	0.453089	3.49221	-0.40968	0.000253945	0.00843158	TRUE
ENSG00000052723	SIKE1	3388	3168	2741	2952	3322	2606	0.0725709	0.0907945	6.29441	0.77634	1	FALSE
ENSG00000052749	RRP12	4943	4661	4088	1582	1734	972	0.0807961	-1.53369	6.23531	8.41169e-06	0.000556026	TRUE
ENSG00000052795	FNIP2	1339	1111	1148	1115	1467	685	0.108842	-0.00405049	4.87578	0.992418	1	FALSE
ENSG00000052802	MSMO1	7264	4880	6806	1511	1780	2069	0.0750256	-1.63736	6.67129	8.51374e-07	7.86144e-05	TRUE
ENSG00000052841	TTC17	4977	4290	4637	4498	4585	4763	0.0625022	0.165918	6.91328	0.575102	1	FALSE
ENSG00000052850	ALX4	0	0	0	0	0	0	0.00527928	0	-4.27321	1	1	FALSE
ENSG00000053108	FSTL4	0	0	0	7	14	2	0.332056	5.99364	-2.72425	0.000175559	0.00632986	TRUE
ENSG00000053254	FOXN3	2402	1725	2047	2931	2915	2196	0.082987	0.542405	5.94849	0.113245	0.677635	FALSE
ENSG00000053328	METTL24	0	1	0	0	0	3	0.854974	1.48032	-3.84404	0.704536	1	FALSE
ENSG00000053371	AKR7A2	2436	2178	1833	1765	1937	1749	0.0899532	-0.0761359	5.68128	0.831075	1	FALSE
ENSG00000053372	MRTO4	5056	4597	3772	1200	1474	948	0.0788889	-1.74122	6.1546	3.65048e-07	3.74126e-05	TRUE
ENSG00000053438	NNAT	2	0	3	0	1	22	1.03507	2.41579	-2.47126	0.119482	0.698636	FALSE
ENSG00000053501	USE1	437	450	421	445	463	328	0.107883	0.0666488	3.46233	0.867742	1	FALSE
ENSG00000053524	MCF2L2	23	44	30	80	108	71	0.156367	1.54386	0.698537	0.00252543	0.0493037	TRUE
ENSG00000053702	NRIP2	3	3	7	3	6	4	0.206724	0.143188	-2.60858	0.887898	1	FALSE
ENSG00000053747	LAMA3	30	37	15	50	52	187	0.289125	2.04587	0.824972	0.00307302	0.0570331	TRUE
ENSG00000053770	AP5M1	1747	1701	1578	1763	1872	1627	0.0902145	0.226271	5.48124	0.526061	1	FALSE
ENSG00000053900	ANAPC4	2115	1733	1675	2225	2400	1738	0.0887419	0.36098	5.68559	0.307706	1	FALSE
ENSG00000053918	KCNQ1	4	2	2	10	10	3	0.227102	1.61971	-2.4283	0.0438503	0.37567	TRUE
ENSG00000054116	TRAPPC3	2865	2425	2629	2021	2389	1622	0.0824472	-0.241468	5.90016	0.478549	1	FALSE
ENSG00000054118	THRAP3	12940	11950	10219	8211	9226	6696	0.0544236	-0.387113	7.98349	0.160939	0.831326	FALSE
ENSG00000054148	PHPT1	3262	2313	2888	2342	2233	1771	0.0821729	-0.251952	5.9866	0.458888	1	FALSE
ENSG00000054179	ENTPD2	13	2	342	6	16	277	1.23049	0.0183933	1.60045	0.990342	1	FALSE
ENSG00000054219	LY75	1	0	23	2	1	25	1.19477	0.480365	-1.80596	0.765414	1	FALSE
ENSG00000054267	ARID4B	3795	3351	3057	3777	4034	3291	0.0673708	0.282283	6.5288	0.358818	1	FALSE
ENSG00000054277	OPN3	852	666	603	413	344	243	0.114045	-0.925999	3.72526	0.022874	0.242719	TRUE
ENSG00000054282	SDCCAG8	979	795	739	1245	1334	962	0.0995636	0.651936	4.72092	0.0836644	0.565541	FALSE
ENSG00000054356	PTPRN	41	2	7	53	22	21	0.441943	1.16281	-0.547617	0.177208	0.873349	FALSE
ENSG00000054392	HHAT	101	123	57	211	245	266	0.148652	1.52918	2.17861	0.00137575	0.0312771	TRUE
ENSG00000054523	KIF1B	13392	7546	17302	16490	20106	21598	0.0800279	0.784766	8.72787	0.0196991	0.218144	TRUE
ENSG00000054598	FOXC1	462	660	29	224	193	10	0.601209	-1.33608	2.73315	0.162303	0.836137	FALSE
ENSG00000054611	TBC1D22A	1309	1065	1002	943	1003	754	0.0989637	-0.163246	4.70532	0.663465	1	FALSE
ENSG00000054654	SYNE2	7366	7923	4715	3520	4313	3347	0.070454	-0.685025	7.05328	0.0299261	0.292123	TRUE
ENSG00000054690	PLEKHH1	699	414	604	793	728	474	0.115254	0.375231	4.00477	0.355331	1	FALSE
ENSG00000054793	ATP9A	2378	5056	1932	3752	6667	3318	0.120881	0.662453	6.6509	0.109527	0.662782	FALSE
ENSG00000054796	SPO11	0	0	0	0	0	1	0.634991	1.96128	-4.1528	1	1	FALSE
ENSG00000054803	CBLN4	0	0	1	0	0	10	1.30153	3.16994	-3.2937	0.121311	0.703836	FALSE
ENSG00000054938	CHRDL2	3	0	0	2	0	0	0.936306	-0.323384	-3.77729	1	1	FALSE
ENSG00000054965	FAM168A	9012	8838	9737	7297	8633	9015	0.0586303	0.0231876	7.8323	0.935547	1	FALSE
ENSG00000054967	RELT	1048	1021	1056	286	286	167	0.109122	-1.93844	4.01677	2.07299e-06	0.00016664	TRUE
ENSG00000054983	GALC	814	631	908	1293	1476	2095	0.117955	1.23795	5.01412	0.00279381	0.0529322	TRUE
ENSG00000055044	NOP58	6448	6143	4904	1759	1932	918	0.0827697	-1.78942	6.52683	3.42885e-07	3.53287e-05	TRUE
ENSG00000055070	SZRD1	5450	4474	4566	2763	3280	2155	0.0673701	-0.670366	6.58876	0.0298547	0.29177	TRUE
ENSG00000055118	KCNH2	1224	840	3682	1179	1735	2800	0.217228	0.181269	5.65803	0.744178	1	FALSE
ENSG00000055130	CUL1	3835	3428	3339	1842	2192	1699	0.0753589	-0.730051	6.11814	0.0255716	0.261565	TRUE
ENSG00000055147	FAM114A2	1671	1492	1802	1484	1646	1355	0.0929254	0.0111061	5.3514	0.976166	1	FALSE
ENSG00000055163	CYFIP2	3559	1408	3384	3272	2319	2529	0.111837	0.147313	6.15307	0.71047	1	FALSE
ENSG00000055208	TAB2	1555	1329	1223	2262	2343	1845	0.0899803	0.810934	5.52935	0.0235724	0.247949	TRUE
ENSG00000055211	GINM1	1318	1082	1229	1118	1398	1297	0.0978424	0.239068	5.01509	0.520677	1	FALSE
ENSG00000055332	EIF2AK2	5156	4440	4692	3349	3753	3833	0.0644977	-0.214121	6.76397	0.476657	1	FALSE
ENSG00000055483	USP36	1800	1839	1398	924	1119	620	0.10447	-0.780885	5.02927	0.043231	0.372823	TRUE
ENSG00000055609	KMT2C	4982	4508	5206	6610	6945	4890	0.0605843	0.478013	7.16877	0.101414	0.636092	FALSE
ENSG00000055732	MCOLN3	4	3	8	2	0	2	0.25789	-1.64541	-2.90907	0.168179	0.849512	FALSE
ENSG00000055813	CCDC85A	0	0	0	0	0	0	0.00527928	0	-4.27321	1	1	FALSE
ENSG00000055917	PUM2	4080	4182	3746	3603	4113	3986	0.0652919	0.127284	6.68576	0.674121	1	FALSE
ENSG00000055950	MRPL43	2074	1769	1658	1404	1627	1325	0.091456	-0.175275	5.40458	0.625898	1	FALSE
ENSG00000055955	ITIH4	11	11	6	29	38	41	0.175348	2.10519	-0.6022	0.000357973	0.01105	TRUE
ENSG00000055957	ITIH1	0	0	0	1	0	0	0.646316	1.9353	-4.15595	1	1	FALSE
ENSG00000056050	C4orf27	736	795	795	439	512	446	0.103134	-0.579129	3.99861	0.132263	0.743055	FALSE
ENSG00000056097	ZFR	10186	8862	10021	9385	10119	7803	0.0534005	0.06586	7.92568	0.809582	1	FALSE
ENSG00000056277	ZNF280C	962	1013	950	598	651	468	0.100622	-0.620317	4.31052	0.102103	0.638403	FALSE
ENSG00000056291	NPFFR2	0	0	0	0	0	0	0.00527928	0	-4.27321	1	1	FALSE
ENSG00000056487	PHF21B	699	416	756	1037	1113	618	0.120142	0.712952	4.33137	0.0857504	0.572088	FALSE
ENSG00000056558	TRAF1	18	10	70	12	20	196	0.627862	1.48702	0.657959	0.135019	0.753133	FALSE
ENSG00000056586	RC3H2	7042	6707	6739	5593	6224	4740	0.0578292	-0.153791	7.31491	0.588879	1	FALSE
ENSG00000056661	PCGF2	392	448	313	372	466	600	0.129371	0.497435	3.51774	0.249039	1	FALSE
ENSG00000056736	IL17RB	160	170	72	54	52	43	0.161728	-1.27003	1.24915	0.0115552	0.150327	TRUE
ENSG00000056972	TRAF3IP2	1696	1779	776	1407	1651	894	0.130242	0.0351616	5.13748	0.935377	1	FALSE
ENSG00000056998	GYG2	974	645	607	697	766	505	0.108555	-0.0173079	4.1689	0.966253	1	FALSE
ENSG00000057019	DCBLD2	13793	16873	8591	4192	5641	3302	0.0753045	-1.44298	7.78354	1.30753e-05	0.00080631	TRUE
ENSG00000057149	SERPINB3	0	0	0	0	0	0	0.00527928	0	-4.27321	1	1	FALSE
ENSG00000057252	SOAT1	3411	3075	2415	1562	1791	1170	0.089237	-0.826298	5.82895	0.0204832	0.224297	TRUE
ENSG00000057294	PKP2	4	0	3	0	1	4	0.510124	-0.238115	-3.27137	1	1	FALSE
ENSG00000057468	MSH4	47	38	50	30	32	44	0.155477	-0.165033	0.131219	0.775288	1	FALSE
ENSG00000057593	F7	0	2	2	0	1	0	0.336897	-1.56957	-3.77298	0.436665	1	FALSE
ENSG00000057608	GDI2	22335	19729	17078	12022	12784	9167	0.0541518	-0.645109	8.62807	0.0194428	0.216257	TRUE
ENSG00000057657	PRDM1	2558	3501	1130	100	319	53	0.237369	-3.8498	4.98362	3.45283e-09	6.34719e-07	TRUE
ENSG00000057663	ATG5	2192	2061	1750	1287	1375	1090	0.0929085	-0.520494	5.38122	0.151425	0.805255	FALSE
ENSG00000057704	TMCC3	178	115	142	448	413	684	0.138239	2.03214	3.1765	1.1738e-05	0.00073879	TRUE
ENSG00000057757	PITHD1	2494	2081	2198	1306	1372	1372	0.0907122	-0.570456	5.53277	0.111651	0.671634	FALSE
ENSG00000057935	MTA3	1764	1365	1472	1787	2059	2085	0.0928799	0.54116	5.52546	0.13565	0.754929	FALSE
ENSG00000058056	USP13	2417	2603	1954	832	1144	567	0.105581	-1.32418	5.32306	0.000735331	0.0193807	TRUE
ENSG00000058063	ATP11B	3879	3999	3381	2331	2683	1671	0.0770539	-0.609295	6.25506	0.0648695	0.481882	FALSE
ENSG00000058085	LAMC2	16	25	9	4	22	1	0.424216	-0.817494	-1.41229	0.358734	1	FALSE
ENSG00000058091	CDK14	2077	2597	1546	900	1430	2065	0.135021	-0.315459	5.52751	0.470488	1	FALSE
ENSG00000058262	SEC61A1	14314	12057	11849	9223	11237	7222	0.0549144	-0.315726	8.13538	0.254727	1	FALSE
ENSG00000058272	PPP1R12A	5851	5633	4907	4993	5934	3495	0.0639804	-0.0424578	7.04598	0.887339	1	FALSE
ENSG00000058335	RASGRF1	1	0	0	0	0	0	0.718992	-1.80097	-4.1613	1	1	FALSE
ENSG00000058404	CAMK2B	41	29	8	75	28	24	0.289738	0.876721	-0.0826617	0.205004	0.941302	FALSE
ENSG00000058453	CROCC	1963	1471	2017	2027	2085	2698	0.0984178	0.507173	5.75144	0.17396	0.865987	FALSE
ENSG00000058600	POLR3E	3595	3254	3352	1689	1921	1468	0.0780199	-0.851116	6.01922	0.0106822	0.141384	TRUE
ENSG00000058668	ATP2B4	2002	1154	1556	6705	7190	6071	0.068175	2.25587	6.78555	3.07316e-12	1.28022e-09	TRUE
ENSG00000058673	ZC3H11A	10634	9973	8819	8432	8843	7091	0.0542965	-0.114453	7.85414	0.67788	1	FALSE
ENSG00000058729	RIOK2	2119	1853	1599	1129	1266	756	0.0993583	-0.67543	5.20962	0.0724358	0.516551	FALSE
ENSG00000058799	YIPF1	1237	827	859	1168	1233	913	0.102237	0.34546	4.75364	0.364446	1	FALSE
ENSG00000058804	NDC1	5908	5082	5229	1349	1580	1166	0.0692034	-1.8304	6.40734	1.22966e-08	1.93487e-06	TRUE
ENSG00000058866	DGKG	217	179	162	30	33	16	0.137451	-2.67017	1.42564	5.41336e-08	6.93497e-06	TRUE
ENSG00000059122	FLYWCH1	1420	1260	1280	1668	1776	1537	0.0923249	0.493108	5.28517	0.172749	0.862463	FALSE
ENSG00000059145	UNKL	1101	983	925	798	963	815	0.0987641	-0.0623775	4.59128	0.86861	1	FALSE
ENSG00000059377	TBXAS1	106	91	49	55	37	13	0.217094	-1.08461	0.609474	0.0658988	0.486322	FALSE
ENSG00000059378	PARP12	813	524	463	279	202	234	0.125114	-1.1439	3.41127	0.00768042	0.111533	TRUE
ENSG00000059573	ALDH18A1	8962	8511	8231	3521	3779	2314	0.0625641	-1.27484	7.2156	2.21299e-05	0.00122391	TRUE
ENSG00000059588	TARBP1	3201	2644	2913	1698	1960	1398	0.0829567	-0.638272	5.87638	0.0626456	0.471532	FALSE
ENSG00000059691	PET112	1332	1229	1239	969	1102	898	0.0962416	-0.198015	4.86449	0.592081	1	FALSE
ENSG00000059728	MXD1	456	461	412	479	536	362	0.107241	0.198117	3.55262	0.614971	1	FALSE
ENSG00000059758	CDK17	5450	3763	4705	5754	5803	5456	0.0620166	0.462457	7.07291	0.117247	0.691576	FALSE
ENSG00000059769	DNAJC25	435	448	371	258	278	177	0.11469	-0.669683	3.0728	0.10146	0.636248	FALSE
ENSG00000059804	SLC2A3	4072	3069	2695	2342	2024	1111	0.096909	-0.694875	6.01616	0.0609195	0.463236	FALSE
ENSG00000059915	PSD	134	49	225	294	177	706	0.292213	1.76955	2.88126	0.00819591	0.117095	TRUE
ENSG00000060069	CTDP1	1697	1441	1276	1192	1155	810	0.0994301	-0.32845	5.01688	0.381475	1	FALSE
ENSG00000060138	YBX3	7907	6345	7234	4040	4111	1890	0.0765924	-0.960661	7.05206	0.00364711	0.0646223	TRUE
ENSG00000060140	STYK1	0	0	0	0	1	1	0.314765	2.73414	-4.04704	0.524923	1	FALSE
ENSG00000060237	WNK1	6413	5851	5816	5336	6269	5415	0.0585719	0.0743831	7.24549	0.795154	1	FALSE
ENSG00000060303	RPS17P5	0	0	0	0	0	0	0.00527928	0	-4.27321	1	1	FALSE
ENSG00000060339	CCAR1	5657	5329	4913	4509	4926	3134	0.0634206	-0.192806	6.9297	0.517861	1	FALSE
ENSG00000060491	OGFR	2498	2244	2115	1600	1754	1570	0.0884255	-0.313434	5.66082	0.374919	1	FALSE
ENSG00000060558	GNA15	0	0	1	2	0	0	0.636912	0.909324	-3.94864	1	1	FALSE
ENSG00000060566	CREB3L3	0	0	0	0	0	0	0.00527928	0	-4.27321	1	1	FALSE
ENSG00000060642	PIGV	439	320	488	543	609	718	0.11801	0.76525	3.78477	0.0636466	0.476218	FALSE
ENSG00000060656	PTPRU	364	298	385	120	138	213	0.141269	-0.958508	2.70739	0.0362972	0.330935	TRUE
ENSG00000060688	SNRNP40	4101	3675	3487	1572	1753	1357	0.0769528	-1.10934	6.07404	0.000853725	0.0217106	TRUE
ENSG00000060709	RIMBP2	78	200	169	115	88	142	0.188388	-0.210274	1.81695	0.695973	1	FALSE
ENSG00000060718	COL11A1	10907	10832	2846	12029	6549	3287	0.171086	-0.0214488	7.63465	0.965238	1	FALSE
ENSG00000060749	QSER1	4039	3695	3886	3536	3630	2947	0.0664038	-0.042791	6.54974	0.888781	1	FALSE
ENSG00000060762	MPC1	1005	859	1195	1282	1567	1462	0.101574	0.659333	5.01463	0.0829831	0.562787	FALSE
ENSG00000060971	ACAA1	1265	1111	1165	1376	1631	1232	0.0942296	0.415009	5.07892	0.256085	1	FALSE
ENSG00000060982	BCAT1	51180	55685	46759	12092	12630	10687	0.0535508	-1.96146	9.62866	4.30121e-12	1.72959e-09	TRUE
ENSG00000061273	HDAC7	3147	3401	2719	1667	1897	1368	0.0840092	-0.761387	5.91729	0.0275664	0.2765	TRUE
ENSG00000061337	LZTS1	3076	736	2005	592	532	38	0.351485	-2.19139	4.82808	0.00309381	0.0573637	TRUE
ENSG00000061455	PRDM6	14	9	15	12	19	15	0.181161	0.433081	-1.26771	0.525249	1	FALSE
ENSG00000061492	WNT8A	0	0	0	0	0	0	0.00527928	0	-4.27321	1	1	FALSE
ENSG00000061656	SPAG4	29	20	33	9	18	17	0.183113	-0.725644	-0.762734	0.232179	1	FALSE
ENSG00000061676	NCKAP1	10203	9373	8999	7704	9529	6806	0.05437	-0.097444	7.82003	0.7238	1	FALSE
ENSG00000061794	MRPS35	3804	3537	2866	1679	1799	1178	0.0842726	-0.983075	5.97314	0.00464895	0.0778702	TRUE
ENSG00000061918	GUCY1B3	308	229	202	1187	1583	545	0.135063	2.29361	4.15201	6.1159e-07	5.87299e-05	TRUE
ENSG00000061936	SFSWAP	3383	2952	3054	3038	3197	2468	0.0718371	0.0474793	6.28572	0.88149	1	FALSE
ENSG00000061938	TNK2	3328	2900	2817	2204	2681	2034	0.0763708	-0.229833	6.09706	0.483225	1	FALSE
ENSG00000061987	MON2	3084	2766	3092	3790	4305	4078	0.068372	0.610771	6.53044	0.049341	0.406298	TRUE
ENSG00000062038	CDH3	33	102	2	11	15	5	0.547028	-2.0388	-0.386153	0.0361894	0.330267	TRUE
ENSG00000062096	ARSF	0	0	0	2	2	0	0.342917	3.59898	-3.85687	0.166536	0.847545	FALSE
ENSG00000062194	GPBP1	6005	5757	5361	4638	4843	4540	0.0600747	-0.123913	7.06991	0.669387	1	FALSE
ENSG00000062282	DGAT2	135	159	65	88	65	40	0.180461	-0.749234	1.26153	0.153849	0.810187	FALSE
ENSG00000062370	ZNF112	828	757	628	1167	1100	817	0.102866	0.634344	4.53034	0.0979373	0.620941	FALSE
ENSG00000062485	CS	8201	7236	6901	5636	6122	3712	0.0615939	-0.38393	7.3321	0.19152	0.904138	FALSE
ENSG00000062524	LTK	145	151	13	254	143	38	0.420247	0.627013	1.7008	0.426393	1	FALSE
ENSG00000062582	MRPS24	673	588	546	358	377	332	0.104628	-0.59548	3.62146	0.125471	0.718856	FALSE
ENSG00000062598	ELMO2	1290	1341	1303	1243	1500	1103	0.0956212	0.116519	5.07283	0.751838	1	FALSE
ENSG00000062650	WAPAL	5873	4928	5129	3976	4085	3589	0.0609886	-0.286793	6.88659	0.3269	1	FALSE
ENSG00000062716	VMP1	18841	14350	18532	13084	16507	4275	0.101967	-0.495335	8.49403	0.191005	0.902829	FALSE
ENSG00000062725	APPBP2	4498	3910	3733	4855	5655	4615	0.061048	0.477702	6.8899	0.103056	0.641869	FALSE
ENSG00000062822	POLD1	4350	3633	3414	838	894	760	0.0839314	-2.02892	5.85553	1.28035e-08	2.00374e-06	TRUE
ENSG00000063015	SEZ6	20	22	706	46	114	755	0.894843	0.538507	2.9419	0.643882	1	FALSE
ENSG00000063046	EIF4B	67148	57790	49079	43785	42053	28225	0.0570446	-0.456432	10.2604	0.106353	0.651541	FALSE
ENSG00000063127	SLC6A16	239	222	226	233	227	170	0.114714	0.0287787	2.5177	0.948487	1	FALSE
ENSG00000063169	GLTSCR1	73	75	84	138	142	128	0.123991	0.971901	1.5198	0.0271699	0.27366	TRUE
ENSG00000063176	SPHK2	1029	920	959	1130	1483	897	0.100428	0.415339	4.79599	0.271449	1	FALSE
ENSG00000063177	RPL18	30363	25442	23930	23720	23845	20301	0.0523902	-0.0684282	9.31093	0.800231	1	FALSE
ENSG00000063180	CA11	330	365	672	438	547	600	0.142216	0.376537	3.69973	0.404535	1	FALSE
ENSG00000063241	ISOC2	2734	2573	2197	1234	1089	990	0.0921975	-1.01566	5.51982	0.00525649	0.0849503	TRUE
ENSG00000063244	U2AF2	9771	8393	7593	4666	5498	3536	0.059314	-0.760844	7.38449	0.00861819	0.121671	TRUE
ENSG00000063245	EPN1	2444	2006	1805	2060	2295	1533	0.0901675	0.0663173	5.70627	0.852785	1	FALSE
ENSG00000063322	MED29	1966	1559	1570	1546	1865	1723	0.0925935	0.18092	5.47029	0.61679	1	FALSE
ENSG00000063438	AHRR	2901	2091	1218	3860	3223	1830	0.114843	0.678092	6.03155	0.0930294	0.601107	FALSE
ENSG00000063515	GSC2	0	0	0	1	0	0	0.647083	1.93531	-4.15595	1	1	FALSE
ENSG00000063587	ZNF275	864	850	617	620	770	630	0.104922	-0.0477286	4.23219	0.902933	1	FALSE
ENSG00000063601	MTMR1	1715	1319	1607	1393	1530	1541	0.0959521	0.117092	5.30334	0.75064	1	FALSE
ENSG00000063660	GPC1	8255	4103	7611	34699	34268	27210	0.0673189	2.43813	9.02019	4.5645e-14	2.87291e-11	TRUE
ENSG00000063761	ADCK1	303	267	316	294	383	268	0.111919	0.2433	2.99299	0.547006	1	FALSE
ENSG00000063854	HAGH	1240	1037	1290	1034	1255	878	0.0986603	-0.0200317	4.85764	0.958063	1	FALSE
ENSG00000063978	RNF4	4011	3579	3207	2129	2393	1823	0.0748782	-0.610021	6.18985	0.0608346	0.463016	FALSE
ENSG00000064012	CASP8	1073	1141	992	288	563	479	0.11893	-1.11184	4.26852	0.00749799	0.10975	TRUE
ENSG00000064042	LIMCH1	6178	4404	3110	13601	14166	13188	0.0662013	1.75822	7.92606	1.95771e-08	2.86991e-06	TRUE
ENSG00000064102	ASUN	2594	2455	2382	1505	1726	1012	0.0927446	-0.666584	5.63198	0.066182	0.487628	FALSE
ENSG00000064115	TM7SF3	3438	2339	3585	3087	3089	2643	0.077809	0.0796683	6.29408	0.809765	1	FALSE
ENSG00000064195	DLX3	2	0	0	2	4	1	0.276285	1.77143	-3.46839	0.260557	1	FALSE
ENSG00000064199	SPA17	573	465	701	535	588	715	0.117707	0.25895	3.96983	0.527908	1	FALSE
ENSG00000064201	TSPAN32	34	64	12	22	6	26	0.34438	-0.825168	-0.38962	0.274616	1	FALSE
ENSG00000064205	WISP2	0	0	3	0	0	20	1.5763	2.86958	-2.66087	0.146118	0.788829	FALSE
ENSG00000064218	DMRT3	0	0	0	0	0	0	0.00527928	0	-4.27321	1	1	FALSE
ENSG00000064225	ST3GAL6	273	224	104	200	217	100	0.169462	-0.072982	2.26595	0.886474	1	FALSE
ENSG00000064270	ATP2C2	3	0	0	1	0	1	0.53225	-0.315585	-3.77435	1	1	FALSE
ENSG00000064300	NGFR	129	71	15	100	35	19	0.373886	-0.302883	0.6884	0.690904	1	FALSE
ENSG00000064309	CDON	799	595	471	2138	2060	497	0.17542	1.45672	4.82817	0.00417596	0.071571	TRUE
ENSG00000064313	TAF2	3589	3044	3243	2483	2560	1943	0.0747142	-0.342627	6.17298	0.290733	1	FALSE
ENSG00000064393	HIPK2	5146	2910	2399	4313	3983	2511	0.0917555	0.214306	6.50936	0.550651	1	FALSE
ENSG00000064419	TNPO3	5529	4915	4463	3756	4329	2757	0.0647148	-0.311054	6.78067	0.302048	1	FALSE
ENSG00000064489	MEF2BNB-MEF2B	2	1	1	4	4	9	0.239622	2.17712	-2.78526	0.0348601	0.32225	TRUE
ENSG00000064490	RFXANK	2594	1858	2159	2836	3068	2597	0.0791395	0.529895	6.03934	0.112969	0.676538	FALSE
ENSG00000064545	TMEM161A	1408	1106	1461	1140	1089	922	0.0989662	-0.172849	4.9385	0.644612	1	FALSE
ENSG00000064547	LPAR2	86	83	73	206	144	186	0.132501	1.32388	1.81437	0.00337175	0.0610615	TRUE
ENSG00000064601	CTSA	2580	1779	1942	3287	4063	2147	0.0861621	0.738587	6.09479	0.0346934	0.32117	TRUE
ENSG00000064607	SUGP2	6564	5024	7354	5104	5992	5154	0.0630237	-0.0580951	7.24454	0.845112	1	FALSE
ENSG00000064651	SLC12A2	4867	3952	3933	1873	2083	2095	0.0736083	-0.901927	6.31898	0.00536508	0.0861283	TRUE
ENSG00000064652	SNX24	984	709	733	640	831	634	0.102173	-0.0416868	4.28482	0.9142	1	FALSE
ENSG00000064655	EYA2	113	12	224	234	91	248	0.406473	0.931686	2.05932	0.230442	1	FALSE
ENSG00000064666	CNN2	2610	3527	1097	1268	2143	375	0.216097	-0.844276	5.53318	0.129705	0.735102	FALSE
ENSG00000064687	ABCA7	100	53	215	221	283	399	0.216673	1.48125	2.52608	0.00966089	0.13198	TRUE
ENSG00000064692	SNCAIP	837	184	3035	6303	5232	15590	0.345124	2.96282	7.19412	8.80945e-05	0.00366904	TRUE
ENSG00000064703	DDX20	2944	2821	2678	1143	1355	758	0.0941137	-1.23514	5.62234	0.0008231	0.0211453	TRUE
ENSG00000064726	BTBD1	7374	6476	6303	4140	5163	3012	0.0629587	-0.566851	7.10717	0.0569508	0.443125	FALSE
ENSG00000064763	FAR2	99	156	348	25	55	46	0.223861	-2.11605	1.64677	0.000427194	0.0126401	TRUE
ENSG00000064787	BCAS1	4	9	11	10	13	6	0.224	0.390747	-1.83089	0.635587	1	FALSE
ENSG00000064835	POU1F1	0	0	0	0	0	0	0.00527928	0	-4.27321	1	1	FALSE
ENSG00000064886	CHI3L2	43	19	5	192	114	2	0.642532	2.33816	0.743367	0.0246765	0.255023	TRUE
ENSG00000064932	SBNO2	2439	1498	1768	1622	2113	841	0.115405	-0.179992	5.44559	0.655714	1	FALSE
ENSG00000064933	PMS1	2597	2249	2667	1557	1619	1474	0.0879694	-0.52813	5.70184	0.134415	0.750949	FALSE
ENSG00000064961	HMG20B	3792	3229	2845	2969	3261	2414	0.072589	-0.0334386	6.3142	0.916913	1	FALSE
ENSG00000064989	CALCRL	848	580	619	716	1678	859	0.125474	0.810192	4.51951	0.0561967	0.439264	FALSE
ENSG00000064995	TAF11	2459	2252	1808	1550	1617	1143	0.0930856	-0.443476	5.53071	0.22155	0.984943	FALSE
ENSG00000064999	ANKS1A	1581	1744	1353	1375	1398	1245	0.0968899	-0.0610119	5.23314	0.869565	1	FALSE
ENSG00000065000	AP3D1	8426	6145	7144	5975	6647	4085	0.0612081	-0.227053	7.35685	0.43804	1	FALSE
ENSG00000065029	ZNF76	1345	1173	1245	1162	1284	931	0.0961683	-0.00247041	4.94316	0.995498	1	FALSE
ENSG00000065054	SLC9A3R2	678	509	650	717	691	405	0.112328	0.128804	3.9749	0.748835	1	FALSE
ENSG00000065057	NTHL1	1565	1215	1343	577	640	410	0.101126	-1.1897	4.59784	0.00192263	0.0402057	TRUE
ENSG00000065060	UHRF1BP1	1747	1499	1973	1356	1446	1225	0.0948736	-0.214466	5.31423	0.558152	1	FALSE
ENSG00000065135	GNAI3	7557	7252	6701	4922	6012	4479	0.0584313	-0.327951	7.30481	0.251855	1	FALSE
ENSG00000065150	IPO5	22898	21169	20429	9315	9983	7961	0.0519579	-1.08526	8.59962	6.76531e-05	0.00295211	TRUE
ENSG00000065154	OAT	3966	5335	3095	2301	2918	2313	0.0837116	-0.571028	6.41568	0.096749	0.615632	FALSE
ENSG00000065183	WDR3	6842	6319	5797	2436	2708	1871	0.063345	-1.28347	6.77264	2.22176e-05	0.00122759	TRUE
ENSG00000065243	PKN2	3920	3644	3640	3363	3722	2849	0.0669761	-0.0188847	6.50904	0.951188	1	FALSE
ENSG00000065268	WDR18	1539	1252	1458	884	1050	750	0.097271	-0.50841	4.88645	0.171469	0.8589	FALSE
ENSG00000065308	TRAM2	9988	8604	1987	3443	4922	820	0.22591	-1.0526	6.95022	0.0655277	0.484843	FALSE
ENSG00000065320	NTN1	11377	5120	6060	5664	7583	5278	0.0772359	-0.109937	7.44926	0.738281	1	FALSE
ENSG00000065325	GLP2R	0	0	0	0	0	0	0.00527928	0	-4.27321	1	1	FALSE
ENSG00000065328	MCM10	3581	3065	2827	200	313	143	0.105164	-3.71745	5.3795	5.25579e-18	1.01445e-14	TRUE
ENSG00000065357	DGKA	647	484	620	924	746	628	0.106467	0.555859	4.1438	0.154426	0.811068	FALSE
ENSG00000065361	ERBB3	968	700	21	1060	786	49	0.64858	0.294101	3.92335	0.763993	1	FALSE
ENSG00000065371	ROPN1	6	10	0	1	2	1	0.44713	-1.77173	-2.86942	0.129138	0.733186	FALSE
ENSG00000065413	ANKRD44	285	950	105	119	164	57	0.32556	-1.89188	2.84384	0.00762755	0.111057	TRUE
ENSG00000065427	KARS	9989	9201	7933	4633	5140	3030	0.0621649	-0.938828	7.39756	0.00159499	0.0350239	TRUE
ENSG00000065457	ADAT1	1356	1427	1254	832	990	572	0.103571	-0.615437	4.77567	0.10911	0.660809	FALSE
ENSG00000065485	PDIA5	1088	613	652	795	495	371	0.133174	-0.33099	4.09727	0.447946	1	FALSE
ENSG00000065491	TBC1D22B	448	351	696	409	467	445	0.127856	-0.0146939	3.6127	0.974604	1	FALSE
ENSG00000065518	NDUFB4	2525	2252	2481	1871	2030	1549	0.0852662	-0.258304	5.76881	0.456224	1	FALSE
ENSG00000065526	SPEN	1777	1643	1899	1587	1698	1581	0.0917054	0.0349024	5.46333	0.923172	1	FALSE
ENSG00000065534	MYLK	2117	1590	1848	1094	738	739	0.104622	-0.93924	5.10745	0.0153773	0.184574	TRUE
ENSG00000065548	ZC3H15	5524	5197	4395	2484	2915	1691	0.0722838	-0.949518	6.5514	0.00310716	0.0575929	TRUE
ENSG00000065559	MAP2K4	1982	1930	1574	1389	1411	1134	0.0943322	-0.322483	5.33688	0.377191	1	FALSE
ENSG00000065600	TMEM206	1738	1217	1676	1557	1736	1322	0.0957854	0.155589	5.3186	0.672481	1	FALSE
ENSG00000065609	SNAP91	2	2	3	10	20	1	0.388016	2.17312	-2.21979	0.0329681	0.310442	TRUE
ENSG00000065613	SLK	9706	9310	6704	3324	3997	2598	0.0649257	-1.22618	7.22871	6.07656e-05	0.00270915	TRUE
ENSG00000065615	CYB5R4	679	751	570	730	673	651	0.105336	0.200715	4.1434	0.605028	1	FALSE
ENSG00000065618	COL17A1	3	2	11	0	1	5	0.507383	-1.16167	-2.76761	0.37985	1	FALSE
ENSG00000065621	GSTO2	30	30	39	81	63	142	0.185163	1.72978	0.849662	0.0017335	0.0371496	TRUE
ENSG00000065665	SEC61A2	598	485	704	800	837	657	0.104855	0.516779	4.15414	0.182067	0.882667	FALSE
ENSG00000065675	PRKCQ	31	48	38	11	20	15	0.171558	-1.19898	-0.422556	0.0342303	0.318308	TRUE
ENSG00000065717	TLE2	348	153	1210	202	95	425	0.366987	-1.01622	3.4007	0.167444	0.848356	FALSE
ENSG00000065802	ASB1	2259	2070	1993	1411	1813	1234	0.0904936	-0.354376	5.52653	0.321537	1	FALSE
ENSG00000065809	FAM107B	871	818	519	831	895	546	0.114674	0.188954	4.27232	0.64062	1	FALSE
ENSG00000065833	ME1	691	995	1255	262	1227	752	0.193858	-0.267166	4.47902	0.611301	1	FALSE
ENSG00000065882	TBC1D1	3218	2571	2294	1687	1536	1229	0.0900697	-0.697149	5.7347	0.0512674	0.416125	FALSE
ENSG00000065883	CDK13	3414	3216	3075	2687	3151	2485	0.0723313	-0.0655008	6.27905	0.837454	1	FALSE
ENSG00000065911	MTHFD2	7387	8086	6342	661	821	235	0.108362	-3.55528	6.6011	1.62347e-16	2.04364e-13	TRUE
ENSG00000065923	SLC9A7	922	825	478	196	296	222	0.126564	-1.47976	3.62797	0.000663325	0.0178817	TRUE
ENSG00000065970	FOXJ2	622	740	528	545	616	436	0.109352	-0.0977223	3.91269	0.805763	1	FALSE
ENSG00000065978	YBX1	44471	36293	32233	23569	25132	13927	0.0605027	-0.705634	9.53609	0.0156671	0.186898	TRUE
ENSG00000065989	PDE4A	257	233	230	234	225	141	0.120055	-0.11574	2.51318	0.783499	1	FALSE
ENSG00000066027	PPP2R5A	1535	1493	1146	2055	2109	1726	0.0938913	0.655468	5.4587	0.072668	0.517768	FALSE
ENSG00000066032	CTNNA2	1	0	14	6	10	25	0.64853	1.62835	-1.71835	0.136135	0.75613	FALSE
ENSG00000066044	ELAVL1	4567	3610	3941	2901	3222	1783	0.0763217	-0.47159	6.41031	0.150382	0.803607	FALSE
ENSG00000066056	TIE1	4	4	9	8	21	18	0.24074	1.59949	-1.58371	0.0267055	0.27026	TRUE
ENSG00000066084	DIP2B	12564	10254	7359	9706	11688	5693	0.0706154	-0.014235	7.93251	0.963952	1	FALSE
ENSG00000066117	SMARCD1	4992	4472	3875	3375	3675	2466	0.0677284	-0.336172	6.6091	0.275804	1	FALSE
ENSG00000066135	KDM4A	5079	4293	4076	6262	6164	4507	0.0612764	0.488808	7.04276	0.0958843	0.612283	FALSE
ENSG00000066136	NFYC	1422	1399	1214	1101	1276	1015	0.0962756	-0.0945014	5.00081	0.798438	1	FALSE
ENSG00000066185	ZMYND12	0	2	13	1	1	37	1.12781	1.62131	-1.72826	0.25157	1	FALSE
ENSG00000066230	SLC9A3	6	13	8	16	11	8	0.215314	0.507493	-1.63588	0.48747	1	FALSE
ENSG00000066248	NGEF	2120	311	2882	1892	930	3217	0.298423	0.428098	5.65354	0.512436	1	FALSE
ENSG00000066279	ASPM	9136	9192	7086	1534	1597	2763	0.0899556	-1.91	7.04078	1.98637e-07	2.16204e-05	TRUE
ENSG00000066294	CD84	0	0	0	0	0	0	0.00527928	0	-4.27321	1	1	FALSE
ENSG00000066322	ELOVL1	2405	2329	2026	1220	1768	824	0.102551	-0.695886	5.48417	0.0683659	0.498065	FALSE
ENSG00000066336	SPI1	0	0	0	0	0	0	0.00527928	0	-4.27321	1	1	FALSE
ENSG00000066379	ZNRD1	856	879	866	524	506	530	0.102872	-0.57048	4.16105	0.137296	0.760556	FALSE
ENSG00000066382	MPPED2	38	29	1	59	110	23	0.441483	1.61264	0.222875	0.0560385	0.438383	FALSE
ENSG00000066405	CLDN18	4	1	0	1	1	2	0.320035	-0.114777	-3.4688	1	1	FALSE
ENSG00000066422	ZBTB11	2383	2250	2318	1474	1606	1323	0.0883724	-0.501191	5.60236	0.156365	0.817188	FALSE
ENSG00000066427	ATXN3	1682	1795	1276	1434	1457	1375	0.0986741	0.00716737	5.288	0.985293	1	FALSE
ENSG00000066455	GOLGA5	2071	1994	1881	1607	1708	1347	0.0894889	-0.195476	5.5115	0.582352	1	FALSE
ENSG00000066468	FGFR2	294	813	42	2678	2358	1611	0.341301	2.65212	5.12895	0.000354178	0.0109672	TRUE
ENSG00000066557	LRRC40	2073	2032	2005	1467	1587	1280	0.0898537	-0.339863	5.48629	0.340101	1	FALSE
ENSG00000066583	ISOC1	826	899	795	272	336	382	0.113525	-1.1762	3.90327	0.00391468	0.0682827	TRUE
ENSG00000066629	EML1	3009	2026	4044	4055	3972	4003	0.0850701	0.57687	6.52962	0.0960025	0.612497	FALSE
ENSG00000066651	TRMT11	1460	1463	1618	891	871	756	0.0979244	-0.693323	4.91528	0.0635971	0.47591	FALSE
ENSG00000066654	THUMPD1	3653	3794	2944	2197	2378	2092	0.0769749	-0.480223	6.19145	0.145004	0.78508	FALSE
ENSG00000066697	MSANTD3	1111	1026	956	518	666	610	0.101737	-0.620757	4.38627	0.103705	0.643678	FALSE
ENSG00000066735	KIF26A	308	192	55	654	179	378	0.276208	1.33842	2.98556	0.036874	0.334774	TRUE
ENSG00000066739	ATG2B	3359	3337	2973	3497	3459	3010	0.0701726	0.203319	6.41242	0.51727	1	FALSE
ENSG00000066777	ARFGEF1	3743	3571	3793	3490	4170	3267	0.0664268	0.130808	6.57421	0.668451	1	FALSE
ENSG00000066813	ACSM2B	0	0	0	0	0	0	0.00527928	0	-4.27321	1	1	FALSE
ENSG00000066827	ZFAT	634	643	578	474	547	397	0.1037	-0.237366	3.81664	0.538483	1	FALSE
ENSG00000066855	MTFR1	1972	2130	1877	825	791	588	0.0976577	-1.29022	5.11241	0.000623873	0.0171048	TRUE
ENSG00000066923	STAG3	66	36	101	84	55	136	0.219	0.650447	1.12243	0.25774	1	FALSE
ENSG00000066926	FECH	2027	1818	1738	1129	1438	1264	0.0940768	-0.37973	5.33556	0.297922	1	FALSE
ENSG00000066933	MYO9A	3234	3159	2329	3182	3533	1982	0.0842876	0.13713	6.22662	0.690553	1	FALSE
ENSG00000067048	DDX3Y	6457	6749	5827	3934	3709	3528	0.0617984	-0.606207	7.01397	0.0400166	0.354577	TRUE
ENSG00000067057	PFKP	9722	7353	8160	3973	4278	2184	0.0693472	-1.13121	7.22599	0.000334963	0.0104674	TRUE
ENSG00000067064	IDI1	7268	5538	5117	1296	1596	1112	0.0703569	-2.00437	6.50952	7.69004e-10	1.69959e-07	TRUE
ENSG00000067066	SP100	861	839	636	449	742	528	0.110795	-0.290993	4.12112	0.464477	1	FALSE
ENSG00000067082	KLF6	1580	2118	1115	1250	1481	521	0.141487	-0.451587	5.10074	0.313438	1	FALSE
ENSG00000067113	PPAP2A	351	373	245	441	826	448	0.127335	0.958358	3.55102	0.0260155	0.264611	TRUE
ENSG00000067141	NEO1	834	664	1090	736	427	1017	0.152544	-0.0399095	4.38756	0.932997	1	FALSE
ENSG00000067167	TRAM1	6570	6033	6189	4374	5433	3431	0.061178	-0.360071	7.09529	0.219083	0.978482	FALSE
ENSG00000067177	PHKA1	968	946	908	513	468	310	0.106346	-0.980849	4.12552	0.0124479	0.159011	TRUE
ENSG00000067182	TNFRSF1A	3938	2492	5185	2687	3993	1995	0.0963812	-0.283727	6.4317	0.440916	1	FALSE
ENSG00000067191	CACNB1	626	530	834	703	637	748	0.114548	0.243445	4.15716	0.547106	1	FALSE
ENSG00000067208	EVI5	2301	2310	1743	2939	2878	2151	0.0850144	0.479873	5.96059	0.16602	0.847368	FALSE
ENSG00000067221	STOML1	544	365	552	435	559	419	0.111562	0.111731	3.63522	0.781296	1	FALSE
ENSG00000067225	PKM	81271	61475	56590	52980	41575	21274	0.0764653	-0.636027	10.3794	0.0525795	0.421683	FALSE
ENSG00000067248	DHX29	3307	2881	2610	2170	2302	1549	0.081867	-0.39533	5.9827	0.244541	1	FALSE
ENSG00000067334	DNTTIP2	4173	3807	3263	1809	2047	1124	0.0843519	-1.03328	6.09565	0.00296391	0.0554524	TRUE
ENSG00000067365	METTL22	722	757	744	578	605	535	0.1014	-0.213783	4.08956	0.574758	1	FALSE
ENSG00000067369	TP53BP1	6468	5976	6458	6795	8066	7010	0.0562496	0.371131	7.47059	0.186314	0.889773	FALSE
ENSG00000067445	TRO	3428	3118	2468	4683	4927	4123	0.0670678	0.769333	6.63707	0.0125926	0.160187	TRUE
ENSG00000067533	RRP15	3030	2864	2432	1000	1125	632	0.0966602	-1.45302	5.53926	0.00011287	0.00447958	TRUE
ENSG00000067560	RHOA	12750	11821	11104	10618	12542	8978	0.0535303	0.00135248	8.1888	0.996192	1	FALSE
ENSG00000067596	DHX8	4572	4184	3670	3320	3669	2765	0.0672676	-0.193626	6.57246	0.528646	1	FALSE
ENSG00000067601	PMS2P4	119	99	120	122	143	121	0.121148	0.35262	1.67538	0.415298	1	FALSE
ENSG00000067606	PRKCZ	432	223	328	426	309	405	0.131803	0.408972	3.21801	0.348458	1	FALSE
ENSG00000067646	ZFY	1815	2370	1215	1233	1444	943	0.113693	-0.437015	5.27166	0.276099	1	FALSE
ENSG00000067704	IARS2	6644	6912	6066	2896	2957	2382	0.0622247	-1.09813	6.88245	0.000235923	0.00796568	TRUE
ENSG00000067715	SYT1	1697	1481	440	1718	2381	744	0.192578	0.54769	5.17748	0.295877	1	FALSE
ENSG00000067798	NAV3	186	195	116	22	49	128	0.27226	-1.09222	1.60368	0.0900603	0.589792	FALSE
ENSG00000067829	IDH3G	1824	1504	1530	1679	1715	1249	0.0931857	0.0910263	5.35612	0.802242	1	FALSE
ENSG00000067836	ROGDI	675	445	555	824	837	751	0.103357	0.697872	4.1612	0.0699684	0.505618	FALSE
ENSG00000067840	PDZD4	621	240	603	1418	969	1592	0.151669	1.65011	4.61669	0.00051729	0.014741	TRUE
ENSG00000067842	ATP2B3	0	2	1	4	2	2	0.225173	1.44977	-3.32278	0.310519	1	FALSE
ENSG00000067900	ROCK1	4509	4317	3365	3032	3337	2256	0.0724809	-0.349292	6.47501	0.273875	1	FALSE
ENSG00000067955	CBFB	7720	6601	6512	1991	2428	1420	0.0654265	-1.69021	6.7996	5.44642e-08	6.96192e-06	TRUE
ENSG00000067992	PDK3	547	545	262	452	459	240	0.145305	-0.0928013	3.42703	0.840256	1	FALSE
ENSG00000068001	HYAL2	3627	2980	2794	2219	2165	1434	0.0831457	-0.539169	6.01618	0.115709	0.685574	FALSE
ENSG00000068024	HDAC4	1604	1474	1594	1286	1305	1192	0.0937855	-0.141461	5.18917	0.697986	1	FALSE
ENSG00000068028	RASSF1	549	511	448	307	355	246	0.108681	-0.580521	3.36928	0.143338	0.779203	FALSE
ENSG00000068078	FGFR3	1032	332	373	8038	5653	2011	0.174299	3.3427	6.27024	7.29871e-10	1.6194e-07	TRUE
ENSG00000068079	IFI35	736	392	596	626	671	521	0.11343	0.246235	3.93633	0.541124	1	FALSE
ENSG00000068097	HEATR6	1334	1193	1231	1068	1191	915	0.0960418	-0.0877639	4.89993	0.812472	1	FALSE
ENSG00000068120	COASY	1426	1321	1475	1132	1253	945	0.0954992	-0.189353	5.0213	0.606714	1	FALSE
ENSG00000068137	PLEKHH3	2439	2315	2488	2682	3493	2301	0.0785158	0.372671	6.08888	0.262495	1	FALSE
ENSG00000068305	MEF2A	3352	3318	1616	3280	2922	1258	0.124937	-0.0160566	6.07209	0.96971	1	FALSE
ENSG00000068308	OTUD5	2358	1835	1968	2233	2533	1766	0.0864533	0.239937	5.77569	0.491862	1	FALSE
ENSG00000068323	TFE3	1759	1284	2119	1773	2189	1508	0.0987375	0.235451	5.52129	0.528295	1	FALSE
ENSG00000068354	TBC1D25	531	431	401	325	373	258	0.109542	-0.356266	3.31349	0.370872	1	FALSE
ENSG00000068366	ACSL4	3704	4483	2581	1095	1320	758	0.100185	-1.62671	5.87146	2.35897e-05	0.00128423	TRUE
ENSG00000068383	INPP5A	1159	1207	876	777	848	1187	0.118858	-0.019572	4.72294	0.963083	1	FALSE
ENSG00000068394	GPKOW	1350	1019	1088	1032	1192	1017	0.0978185	0.0736508	4.85451	0.843703	1	FALSE
ENSG00000068400	GRIPAP1	1827	1487	1619	1845	1948	1461	0.0907475	0.248366	5.46164	0.48778	1	FALSE
ENSG00000068438	FTSJ1	2307	2110	1781	1074	1216	670	0.101268	-0.924405	5.27395	0.0152431	0.183618	TRUE
ENSG00000068489	PRR11	3171	2919	2667	1021	974	1338	0.0997624	-1.20763	5.68156	0.001484	0.0331652	TRUE
ENSG00000068615	REEP1	224	170	104	238	332	372	0.14652	1.10611	2.68218	0.0178531	0.203862	TRUE
ENSG00000068650	ATP11A	1741	1659	1234	1249	991	354	0.148897	-0.707337	4.93397	0.125014	0.717506	FALSE
ENSG00000068654	POLR1A	8623	7227	6593	4342	5056	2452	0.0707138	-0.782855	7.17692	0.0133762	0.167181	TRUE
ENSG00000068697	LAPTM4A	4225	3290	3089	5017	5915	3758	0.0657945	0.622712	6.77671	0.0410102	0.360403	TRUE
ENSG00000068724	TTC7A	302	203	268	966	773	1269	0.124874	2.16035	4.10814	9.08279e-07	8.2565e-05	TRUE
ENSG00000068745	IP6K2	5093	4941	4985	5481	5734	5190	0.0596164	0.288845	7.09414	0.317759	1	FALSE
ENSG00000068781	STON1-GTF2A1L	17	12	2	10	14	4	0.322102	-0.0046591	-1.72607	1	1	FALSE
ENSG00000068784	SRBD1	1947	1539	1744	1338	1591	1212	0.0926137	-0.178093	5.32977	0.622613	1	FALSE
ENSG00000068793	CYFIP1	12901	9388	16403	10530	11013	11678	0.065733	-0.0467249	8.28091	0.877594	1	FALSE
ENSG00000068796	KIF2A	3249	2984	2965	2086	2209	2368	0.079772	-0.292689	6.09474	0.382501	1	FALSE
ENSG00000068831	RASGRP2	13	10	21	23	21	38	0.206319	1.08346	-0.707851	0.0811101	0.555426	FALSE
ENSG00000068878	PSME4	4514	4479	3627	2503	3334	1768	0.0780252	-0.594214	6.42388	0.073446	0.520944	FALSE
ENSG00000068885	IFT80	2071	1732	1952	2948	3311	3165	0.0787271	0.879986	6.06127	0.00861918	0.121671	TRUE
ENSG00000068903	SIRT2	1673	1262	1349	3900	3920	2806	0.0803171	1.46862	6.0388	1.83061e-05	0.0010516	TRUE
ENSG00000068912	ERLEC1	2552	2163	1976	2072	2417	1673	0.0866158	0.0350023	5.78877	0.920618	1	FALSE
ENSG00000068971	PPP2R5B	755	574	770	1539	1586	1266	0.0995688	1.22509	4.83912	0.00128331	0.0297101	TRUE
ENSG00000068976	PYGM	14	22	14	36	40	60	0.183251	1.61325	-0.17326	0.00530765	0.0855609	TRUE
ENSG00000068985	PAGE1	0	0	0	0	0	0	0.00527928	0	-4.27321	1	1	FALSE
ENSG00000069011	PITX1	2040	1289	2130	958	1023	1088	0.105651	-0.652035	5.18574	0.0926607	0.599365	FALSE
ENSG00000069018	TRPC7	2	1	3	2	0	0	0.285258	-1.28053	-3.54141	0.369403	1	FALSE
ENSG00000069020	MAST4	134	259	238	198	270	347	0.161344	0.531512	2.68965	0.272939	1	FALSE
ENSG00000069122	GPR116	2	0	0	0	0	0	1.02737	-2.56123	-4.0578	0.573098	1	FALSE
ENSG00000069188	SDK2	873	929	80	439	325	293	0.308759	-0.663696	3.64959	0.321249	1	FALSE
ENSG00000069206	ADAM7	0	0	0	0	0	0	0.00527928	0	-4.27321	1	1	FALSE
ENSG00000069248	NUP133	6145	5398	5357	4666	4862	4710	0.0600687	-0.0787099	7.07038	0.786307	1	FALSE
ENSG00000069275	NUCKS1	48734	43266	39670	20362	23136	15606	0.053366	-1.00466	9.65357	0.000265894	0.0087095	TRUE
ENSG00000069329	VPS35	8324	8369	6526	5582	6709	5859	0.0589848	-0.194425	7.47599	0.498676	1	FALSE
ENSG00000069345	DNAJA2	6178	5443	5206	3335	3651	3187	0.0613414	-0.56247	6.8488	0.0557428	0.436835	FALSE
ENSG00000069399	BCL3	521	245	509	531	443	194	0.162944	0.0208207	3.38614	0.967747	1	FALSE
ENSG00000069424	KCNAB2	293	307	381	782	691	672	0.110273	1.28864	3.79867	0.00138181	0.0313902	TRUE
ENSG00000069431	ABCC9	8	12	77	10	38	332	0.741868	2.22655	1.22178	0.0439996	0.376336	TRUE
ENSG00000069482	GAL	16	14	36	0	0	5	0.378288	-3.41989	-1.50835	0.00054618	0.0153891	TRUE
ENSG00000069493	CLEC2D	219	290	229	386	404	450	0.121179	0.912482	3.13853	0.0302828	0.294413	TRUE
ENSG00000069509	FUNDC1	411	333	392	276	332	198	0.113924	-0.348881	3.05776	0.391771	1	FALSE
ENSG00000069535	MAOB	98	19	225	407	267	615	0.333085	2.12575	2.91187	0.00328452	0.0599401	TRUE
ENSG00000069667	RORA	471	155	45	735	285	159	0.361578	1.00859	3.00667	0.166772	0.847767	FALSE
ENSG00000069696	DRD4	29	17	22	41	102	64	0.172876	1.75476	0.33191	0.00119489	0.0282178	TRUE
ENSG00000069702	TGFBR3	220	94	130	201	92	146	0.175444	0.19001	1.95443	0.713126	1	FALSE
ENSG00000069712	KIAA1107	220	249	193	402	488	638	0.129125	1.3855	3.30148	0.00157466	0.0346665	TRUE
ENSG00000069764	PLA2G10	0	0	1	1	1	1	0.222896	1.42366	-3.85362	0.650517	1	FALSE
ENSG00000069812	HES2	12	19	7	41	72	20	0.230165	1.90044	-0.332977	0.00319493	0.0587737	TRUE
ENSG00000069849	ATP1B3	3240	3140	2679	1349	1759	1031	0.0896784	-0.988456	5.80126	0.0058241	0.0913694	TRUE
ENSG00000069869	NEDD4	3696	3874	2947	1417	2035	980	0.0928391	-1.1163	5.97661	0.00225908	0.0452951	TRUE
ENSG00000069943	PIGB	436	343	360	390	437	439	0.109808	0.326199	3.39358	0.41258	1	FALSE
ENSG00000069956	MAPK6	5236	5421	4153	3201	3458	2321	0.0682695	-0.574766	6.66345	0.0639878	0.477784	FALSE
ENSG00000069966	GNB5	1021	945	801	715	716	598	0.100248	-0.286949	4.36568	0.447787	1	FALSE
ENSG00000069974	RAB27A	116	132	79	228	285	57	0.214114	0.904449	1.96332	0.110078	0.664659	FALSE
ENSG00000069998	CECR5	3242	2710	2586	1369	1500	1016	0.0888325	-0.982885	5.71359	0.00587444	0.0919102	TRUE
ENSG00000070010	UFD1L	2227	2027	1806	2499	2257	1204	0.10253	0.117407	5.69054	0.757776	1	FALSE
ENSG00000070018	LRP6	11876	12452	15921	9329	14568	12419	0.0637626	0.00603711	8.37202	0.983963	1	FALSE
ENSG00000070019	GUCY2C	0	0	0	0	0	0	0.00527928	0	-4.27321	1	1	FALSE
ENSG00000070031	SCT	0	0	0	0	0	2	0.869954	2.78891	-4.04114	0.563316	1	FALSE
ENSG00000070047	PHRF1	3690	2856	2985	2210	2495	1771	0.0777074	-0.400562	6.09306	0.226089	0.997766	FALSE
ENSG00000070061	IKBKAP	4525	4383	4468	3388	3770	2694	0.0649337	-0.291385	6.63725	0.334541	1	FALSE
ENSG00000070081	NUCB2	1003	812	965	849	971	921	0.100276	0.148219	4.58297	0.69483	1	FALSE
ENSG00000070087	PFN2	11778	8614	9954	14977	17879	12080	0.0547106	0.721671	8.35402	0.00937997	0.129014	TRUE
ENSG00000070159	PTPN3	508	546	1226	576	587	1431	0.20473	0.392197	4.44537	0.468132	1	FALSE
ENSG00000070182	SPTB	4	5	0	2	2	2	0.287864	-0.401367	-3.10505	0.697685	1	FALSE
ENSG00000070190	DAPP1	7	0	8	0	0	0	0.537777	-5.26155	-3.12767	0.00602409	0.0936695	TRUE
ENSG00000070193	FGF10	0	0	0	0	0	0	0.00527928	0	-4.27321	1	1	FALSE
ENSG00000070214	SLC44A1	3581	3146	3375	6247	7170	6528	0.0599462	1.14618	7.05162	9.32809e-05	0.00384992	TRUE
ENSG00000070269	TMEM260	1014	906	966	1298	1408	1330	0.0968236	0.649837	4.92366	0.080155	0.551628	FALSE
ENSG00000070366	SMG6	2360	2041	1727	2036	2444	2085	0.0877104	0.263691	5.78222	0.453254	1	FALSE
ENSG00000070367	EXOC5	5750	5466	4897	4553	5125	3646	0.0607634	-0.122866	6.98209	0.673756	1	FALSE
ENSG00000070371	CLTCL1	425	397	368	556	515	370	0.109097	0.428476	3.51862	0.279976	1	FALSE
ENSG00000070388	FGF22	10	8	6	4	4	1	0.203785	-1.23498	-2.38571	0.105993	0.650504	FALSE
ENSG00000070404	FSTL3	180	197	153	229	241	160	0.121264	0.394188	2.34413	0.352272	1	FALSE
ENSG00000070413	DGCR2	4675	3278	4151	4904	5412	5426	0.0646415	0.554904	6.9265	0.0659207	0.486322	FALSE
ENSG00000070423	RNF126	1466	1170	1232	602	820	564	0.100043	-0.807652	4.63358	0.032966	0.310442	TRUE
ENSG00000070444	MNT	884	814	718	799	932	586	0.102354	0.0864194	4.35031	0.821859	1	FALSE
ENSG00000070476	ZXDC	1818	1539	1642	1742	2096	1708	0.0892516	0.310205	5.51581	0.382176	1	FALSE
ENSG00000070495	JMJD6	956	891	848	594	683	428	0.102039	-0.514778	4.23108	0.177618	0.874269	FALSE
ENSG00000070501	POLB	707	709	655	892	838	764	0.100325	0.429299	4.31814	0.256443	1	FALSE
ENSG00000070526	ST6GALNAC1	0	0	0	0	0	0	0.00527928	0	-4.27321	1	1	FALSE
ENSG00000070540	WIPI1	672	611	506	922	893	594	0.105845	0.580069	4.19136	0.136144	0.75613	FALSE
ENSG00000070601	FRMPD1	4	4	0	44	21	8	0.349618	3.27197	-1.28918	0.000212369	0.00734601	TRUE
ENSG00000070610	GBA2	2813	2539	2506	2419	2814	1745	0.0816226	-0.0256191	5.99313	0.94006	1	FALSE
ENSG00000070614	NDST1	6115	5115	4564	4226	5354	3522	0.0629259	-0.117714	6.95114	0.691873	1	FALSE
ENSG00000070669	ASNS	1140	1097	2635	549	490	564	0.146476	-1.43879	4.782	0.00194454	0.0405248	TRUE
ENSG00000070718	AP3M2	2648	2256	2423	1760	1690	1583	0.0869399	-0.374982	5.72874	0.284426	1	FALSE
ENSG00000070729	CNGB1	0	0	0	2	1	0	0.370281	3.23167	-3.94891	0.293595	1	FALSE
ENSG00000070731	ST6GALNAC2	91	89	58	114	101	64	0.143423	0.377919	1.19284	0.428093	1	FALSE
ENSG00000070748	CHAT	0	1	0	0	1	0	0.482247	0.0872554	-4.05174	1	1	FALSE
ENSG00000070756	PABPC1	10348	10432	9602	10214	11767	9209	0.0534651	0.191605	8.05813	0.483412	1	FALSE
ENSG00000070759	TESK2	10	15	21	8	16	23	0.23763	0.201898	-1.12255	0.779886	1	FALSE
ENSG00000070761	C16orf80	2143	1814	1716	1047	1202	1188	0.0955459	-0.551213	5.28456	0.134391	0.750934	FALSE
ENSG00000070770	CSNK2A2	2863	2440	2623	2448	2656	2347	0.0773375	0.0749781	6.05513	0.820384	1	FALSE
ENSG00000070778	PTPN21	885	910	726	863	1068	681	0.103147	0.195365	4.47152	0.610407	1	FALSE
ENSG00000070785	EIF2B3	1933	1805	1684	658	664	413	0.101637	-1.49778	4.90997	0.000108738	0.00434839	TRUE
ENSG00000070808	CAMK2A	67	3	70	249	20	547	0.651041	2.83199	2.20145	0.00699091	0.104413	TRUE
ENSG00000070814	TCOF1	3725	3521	3234	1735	1794	1192	0.0815201	-1.00208	6.00653	0.00336102	0.0608947	TRUE
ENSG00000070831	CDC42	14567	13148	12334	9244	10821	9479	0.0535856	-0.275692	8.22276	0.313918	1	FALSE
ENSG00000070882	OSBPL3	1607	1009	1403	1517	1803	1013	0.104784	0.258444	5.16573	0.502118	1	FALSE
ENSG00000070886	EPHA8	1	0	0	0	0	0	0.719086	-1.80097	-4.1613	1	1	FALSE
ENSG00000070915	SLC12A3	3	1	2	0	0	0	0.229275	-4.007	-3.69927	0.0502962	0.411036	FALSE
ENSG00000070950	RAD18	2037	1811	1787	445	475	404	0.0964477	-1.92771	4.86391	4.51414e-07	4.51453e-05	TRUE
ENSG00000070961	ATP2B1	20238	28374	15623	5223	7615	9236	0.0848322	-1.37001	8.51896	9.37346e-05	0.0038549	TRUE
ENSG00000070985	TRPM5	1	0	0	1	0	1	0.30723	0.936228	-3.94825	1	1	FALSE
ENSG00000071051	NCK2	2315	2271	989	1428	1456	1161	0.122572	-0.301733	5.3651	0.46866	1	FALSE
ENSG00000071054	MAP4K4	17462	16965	11769	15719	17300	10023	0.062846	0.0413102	8.5808	0.889207	1	FALSE
ENSG00000071073	MGAT4A	1095	284	1011	760	887	742	0.166092	0.182085	4.36268	0.708302	1	FALSE
ENSG00000071082	RPL31	34924	30301	26904	24190	24622	20500	0.0527776	-0.248228	9.43507	0.360561	1	FALSE
ENSG00000071127	WDR1	10590	9408	8410	5434	7483	3409	0.0673541	-0.666468	7.56259	0.0306065	0.296264	TRUE
ENSG00000071189	SNX13	4006	3537	3407	3770	3994	3154	0.0662836	0.15411	6.56232	0.613437	1	FALSE
ENSG00000071203	MS4A12	0	0	0	0	0	0	0.00527928	0	-4.27321	1	1	FALSE
ENSG00000071205	ARHGAP10	1237	1671	678	525	1055	480	0.15092	-0.679703	4.58427	0.143369	0.779203	FALSE
ENSG00000071242	RPS6KA2	2479	1766	1139	1200	1477	551	0.136158	-0.600422	5.17933	0.172376	0.861359	FALSE
ENSG00000071243	ING3	1199	1148	1044	962	988	891	0.0981578	-0.0926795	4.75076	0.804501	1	FALSE
ENSG00000071246	VASH1	3846	10512	1384	2255	2409	1560	0.21031	-1.22113	6.55332	0.0272974	0.274658	TRUE
ENSG00000071282	LMCD1	84	167	244	32	81	167	0.287897	-0.62865	1.78147	0.339856	1	FALSE
ENSG00000071462	WBSCR22	2857	2507	2838	1367	1617	977	0.0911644	-0.905924	5.68543	0.0120841	0.15553	TRUE
ENSG00000071537	SEL1L	6616	5866	5696	5907	6841	5038	0.0583637	0.123197	7.2773	0.66655	1	FALSE
ENSG00000071539	TRIP13	2679	2369	1965	276	330	218	0.0992594	-2.93753	5.01776	3.36294e-13	1.81991e-10	TRUE
ENSG00000071553	ATP6AP1	2912	1904	2883	2618	3404	2765	0.08175	0.355702	6.1589	0.294428	1	FALSE
ENSG00000071564	TCF3	6823	5379	6100	4911	5365	4053	0.0591743	-0.19463	7.12773	0.499084	1	FALSE
ENSG00000071575	TRIB2	22819	19159	23728	6222	7024	4183	0.057433	-1.77038	8.43948	1.26763e-09	2.63089e-07	TRUE
ENSG00000071626	DAZAP1	5978	5247	4586	2189	2387	1570	0.0702185	-1.21237	6.5297	0.000138981	0.00524962	TRUE
ENSG00000071655	MBD3	7409	5909	5777	4054	4661	3156	0.0612528	-0.531443	7.04041	0.0702988	0.506489	FALSE
ENSG00000071677	PRLH	0	0	0	0	0	0	0.00527928	0	-4.27321	1	1	FALSE
ENSG00000071794	HLTF	7297	5758	6728	5666	5620	5827	0.060357	-0.0352271	7.31683	0.903766	1	FALSE
ENSG00000071859	FAM50A	1834	1424	1630	1591	1936	1156	0.0959817	0.0857002	5.3614	0.816374	1	FALSE
ENSG00000071889	FAM3A	1427	975	1384	1248	1274	969	0.100675	0.0439861	4.97028	0.907886	1	FALSE
ENSG00000071894	CPSF1	3031	2680	2725	2207	2255	1800	0.0791161	-0.271646	5.97846	0.415729	1	FALSE
ENSG00000071909	MYO3B	25	44	9	31	33	9	0.293305	0.0126556	-0.517465	1	1	FALSE
ENSG00000071967	CYBRD1	2963	2072	2569	3601	4353	3882	0.0724583	0.808452	6.4119	0.011732	0.152352	TRUE
ENSG00000071991	CDH19	1	17	0	3	12	0	1.07458	-0.250495	-2.37269	0.899182	1	FALSE
ENSG00000071994	PDCD2	4843	4492	4172	2440	2613	1912	0.0695034	-0.802197	6.44141	0.0106654	0.141274	TRUE
ENSG00000072041	SLC6A15	12	19	30	0	2	2	0.263229	-3.67235	-1.61719	2.77187e-05	0.00145517	TRUE
ENSG00000072042	RDH11	7832	6085	7114	3768	4477	3769	0.0596459	-0.643698	7.13589	0.0264863	0.268315	TRUE
ENSG00000072062	PRKACA	579	546	622	577	704	418	0.107202	0.100684	3.89446	0.798479	1	FALSE
ENSG00000072071	LPHN1	1146	697	1261	1354	1279	937	0.111912	0.361667	4.85331	0.364027	1	FALSE
ENSG00000072080	SPP2	1	0	0	0	0	0	0.718827	-1.80098	-4.1613	1	1	FALSE
ENSG00000072110	ACTN1	9592	9780	6637	2983	4494	1055	0.117524	-1.50223	7.16933	0.000293902	0.00940762	TRUE
ENSG00000072121	ZFYVE26	3156	2445	3259	5025	5921	3710	0.0675653	0.874212	6.6789	0.00479903	0.0795785	TRUE
ENSG00000072133	RPS6KA6	1	5	0	2	7	5	0.354458	1.3004	-2.84531	0.240449	1	FALSE
ENSG00000072134	EPN2	2097	1321	2324	2116	2063	2020	0.0991358	0.283746	5.69707	0.447938	1	FALSE
ENSG00000072135	PTPN18	344	327	342	301	302	207	0.112754	-0.173869	2.97668	0.668604	1	FALSE
ENSG00000072163	LIMS2	16	47	2	16	41	10	0.471863	0.118002	-0.694927	0.918799	1	FALSE
ENSG00000072182	ASIC4	12	16	29	55	41	36	0.18556	1.35402	-0.172957	0.0175392	0.201589	TRUE
ENSG00000072195	SPEG	4523	2508	8806	6410	6001	10264	0.133614	0.714608	7.41871	0.100776	0.632956	FALSE
ENSG00000072201	LNX1	100	74	34	61	60	13	0.251952	-0.502789	0.574649	0.419979	1	FALSE
ENSG00000072210	ALDH3A2	4447	2464	3774	4830	4533	2564	0.0840648	0.313189	6.60211	0.362241	1	FALSE
ENSG00000072274	TFRC	17799	13279	15064	5989	10187	3542	0.0795081	-1.10324	8.105	0.00107676	0.0260768	TRUE
ENSG00000072310	SREBF1	5188	3836	4593	2821	1491	3288	0.104155	-0.632831	6.5119	0.0993562	0.626167	FALSE
ENSG00000072315	TRPC5	0	0	1	0	0	3	0.852402	1.48943	-3.84493	0.704356	1	FALSE
ENSG00000072364	AFF4	8971	7552	8549	11616	13020	8182	0.0558457	0.535841	7.9705	0.0557442	0.436835	FALSE
ENSG00000072401	UBE2D1	1127	1042	833	1137	1231	879	0.101079	0.266725	4.75766	0.481334	1	FALSE
ENSG00000072415	MPP5	2178	1854	1840	2433	2890	2421	0.0818724	0.561579	5.89161	0.0988654	0.624717	FALSE
ENSG00000072422	RHOBTB1	3640	3631	2362	2535	2394	1315	0.0963441	-0.483915	6.07792	0.189458	0.89837	FALSE
ENSG00000072444	ASAH2C	9	11	5	1	11	5	0.299585	-0.418605	-2.11431	0.664488	1	FALSE
ENSG00000072501	SMC1A	6861	5932	6325	2476	2937	2212	0.0613368	-1.17038	6.81777	8.11754e-05	0.00344356	TRUE
ENSG00000072506	HSD17B10	3010	2556	2483	1853	2147	1355	0.0867889	-0.439049	5.83551	0.209695	0.953391	FALSE
ENSG00000072518	MARK2	1270	1015	1322	1022	1219	1024	0.0988066	0.0180406	4.89171	0.96231	1	FALSE
ENSG00000072571	HMMR	3442	3163	2744	379	403	396	0.093232	-2.81926	5.44788	3.62351e-13	1.92495e-10	TRUE
ENSG00000072609	CHFR	2418	1772	1795	2327	2658	1754	0.0887791	0.326927	5.77884	0.355496	1	FALSE
ENSG00000072657	TRHDE	0	0	0	0	0	0	0.00527928	0	-4.27321	1	1	FALSE
ENSG00000072682	P4HA2	947	734	1136	1036	818	786	0.109604	0.0727599	4.56453	0.854339	1	FALSE
ENSG00000072694	FCGR2B	0	2	4	2	1	1	0.294556	-0.410403	-3.39507	0.799267	1	FALSE
ENSG00000072736	NFATC3	1861	1677	1511	1259	1197	935	0.0958101	-0.416523	5.17446	0.258189	1	FALSE
ENSG00000072756	TRNT1	1927	1808	1803	1179	1335	737	0.0999598	-0.629048	5.22286	0.0951094	0.608744	FALSE
ENSG00000072778	ACADVL	9054	6875	10861	9440	11678	8561	0.0600609	0.30193	7.93273	0.297773	1	FALSE
ENSG00000072786	STK10	1763	1420	1280	690	709	385	0.109416	-1.177	4.71493	0.00315009	0.0581096	TRUE
ENSG00000072803	FBXW11	6200	4801	6110	4946	5424	4485	0.0603864	-0.0417609	7.10467	0.88602	1	FALSE
ENSG00000072818	ACAP1	2	10	11	11	18	28	0.29326	1.45812	-1.28641	0.0550007	0.433721	FALSE
ENSG00000072832	CRMP1	5757	2532	106	6973	1454	533	0.595895	0.28237	6.20594	0.762321	1	FALSE
ENSG00000072840	EVC	1372	1441	1129	1201	1204	1069	0.0986153	-0.0225039	5.00387	0.952751	1	FALSE
ENSG00000072849	DERL2	2027	1746	1767	1752	1900	1441	0.0891191	0.0353732	5.51849	0.921033	1	FALSE
ENSG00000072858	SIDT1	3	0	0	4	4	9	0.317584	2.57106	-2.83125	0.0252474	0.258982	TRUE
ENSG00000072864	NDE1	2558	2558	2426	918	881	826	0.0921947	-1.35999	5.42516	0.000209044	0.00726573	TRUE
ENSG00000072952	MRVI1	70	29	25	943	1048	693	0.143602	4.60676	3.66651	4.29049e-18	8.56692e-15	TRUE
ENSG00000072954	TMEM38A	115	66	191	197	187	268	0.177525	0.99712	2.20206	0.0526316	0.421909	FALSE
ENSG00000072958	AP1M1	2443	1838	1997	1880	2047	1561	0.0889065	-0.0330091	5.66055	0.926191	1	FALSE
ENSG00000073008	PVR	1657	1575	1364	634	786	424	0.105392	-1.17859	4.76223	0.00258674	0.0502089	TRUE
ENSG00000073009	IKBKG	151	142	149	134	154	102	0.119996	-0.0330372	1.85881	0.940657	1	FALSE
ENSG00000073050	XRCC1	2198	2179	1355	1360	1531	1273	0.101357	-0.30056	5.40839	0.427104	1	FALSE
ENSG00000073060	SCARB1	5406	4366	3769	2133	2208	1474	0.0756715	-1.0647	6.34922	0.00122848	0.0288229	TRUE
ENSG00000073067	CYP2W1	0	0	0	1	0	2	0.39137	3.27303	-3.94007	0.295926	1	FALSE
ENSG00000073111	MCM2	10469	8303	7908	1556	1627	1425	0.0605796	-2.36606	7.01972	1.07835e-14	7.70887e-12	TRUE
ENSG00000073146	MOV10L1	13	2	4	3	3	26	0.565194	1.03966	-1.83818	0.311686	1	FALSE
ENSG00000073150	PANX2	5	3	19	18	15	61	0.40309	2.0122	-0.718041	0.0187229	0.210801	TRUE
ENSG00000073169	SELO	1207	1008	1240	923	1114	920	0.0987679	-0.0644877	4.78969	0.863913	1	FALSE
ENSG00000073282	TP63	11	6	2	0	4	1	0.349652	-1.70606	-2.71495	0.0917046	0.595556	FALSE
ENSG00000073331	ALPK1	58	160	456	120	402	1113	0.437968	1.48578	3.42364	0.0679703	0.496195	FALSE
ENSG00000073350	LLGL2	29	28	26	23	14	58	0.256394	0.422213	-0.244482	0.520117	1	FALSE
ENSG00000073417	PDE8A	1365	1206	1434	1123	1131	1222	0.0993148	-0.0322753	5.01978	0.932244	1	FALSE
ENSG00000073464	CLCN4	525	475	892	631	1241	1080	0.13851	0.798107	4.41419	0.0735061	0.521103	FALSE
ENSG00000073536	NLE1	3164	2851	2313	850	941	629	0.0939593	-1.63153	5.49195	1.21421e-05	0.000760095	TRUE
ENSG00000073578	SDHA	5778	4905	5230	3902	4654	3295	0.0612394	-0.271925	6.89241	0.353513	1	FALSE
ENSG00000073584	SMARCE1	6328	5748	4497	5090	5522	4023	0.0628468	-0.0240911	7.06798	0.935486	1	FALSE
ENSG00000073598	FNDC8	0	2	2	1	0	1	0.290636	-0.743457	-3.68339	0.725675	1	FALSE
ENSG00000073605	GSDMB	146	186	214	230	281	350	0.137413	0.826714	2.65285	0.0664581	0.488854	FALSE
ENSG00000073614	KDM5A	7884	7129	6698	7340	8215	6214	0.0552895	0.159465	7.55284	0.566446	1	FALSE
ENSG00000073670	ADAM11	115	117	86	88	98	46	0.144194	-0.319733	1.25981	0.499992	1	FALSE
ENSG00000073711	PPP2R3A	1193	1082	601	1086	991	870	0.117494	0.202145	4.6575	0.620778	1	FALSE
ENSG00000073712	FERMT2	6872	6125	5048	6067	8675	3405	0.0794064	0.135026	7.27152	0.685772	1	FALSE
ENSG00000073734	ABCB11	202	128	412	200	869	337	0.239637	1.0331	3.21894	0.0810668	0.555326	FALSE
ENSG00000073737	DHRS9	5	1	6	13	20	0	0.550884	1.5281	-2.03732	0.147211	0.792583	FALSE
ENSG00000073754	CD5L	0	0	0	0	0	0	0.00527928	0	-4.27321	1	1	FALSE
ENSG00000073756	PTGS2	1	0	1	0	0	0	0.305871	-2.59276	-4.0551	0.524253	1	FALSE
ENSG00000073792	IGF2BP2	4780	3317	4381	2750	3322	1532	0.0849739	-0.575804	6.40748	0.0964599	0.614603	FALSE
ENSG00000073803	MAP3K13	909	722	766	918	1044	860	0.0984222	0.398613	4.50437	0.28684	1	FALSE
ENSG00000073849	ST6GAL1	1402	2847	1396	280	249	319	0.140715	-2.57549	4.77657	5.1198e-08	6.64713e-06	TRUE
ENSG00000073861	TBX21	0	0	0	0	2	0	0.934439	2.6829	-4.05293	0.567377	1	FALSE
ENSG00000073905	VDAC1P1	20	17	12	6	5	5	0.187977	-1.42698	-1.61265	0.0352623	0.324538	TRUE
ENSG00000073910	FRY	380	235	491	299	582	1151	0.209945	1.09452	3.82615	0.0480049	0.398653	TRUE
ENSG00000073921	PICALM	5494	4687	4807	4696	5856	3985	0.0605896	0.107386	6.98999	0.712579	1	FALSE
ENSG00000073969	NSF	2297	2081	1862	1334	1486	879	0.0965068	-0.609723	5.40022	0.0994435	0.626581	FALSE
ENSG00000074047	GLI2	337	226	538	237	308	502	0.177048	0.124638	3.24189	0.805931	1	FALSE
ENSG00000074054	CLASP1	5883	5125	8318	4898	5243	5294	0.0702897	-0.158399	7.23057	0.6138	1	FALSE
ENSG00000074071	MRPS34	3465	2922	2777	1486	1690	1180	0.0853404	-0.918814	5.83767	0.00851159	0.120564	TRUE
ENSG00000074181	NOTCH3	5359	2636	3346	5923	6701	3783	0.0798524	0.693295	6.90361	0.0391074	0.348065	TRUE
ENSG00000074201	CLNS1A	6913	5619	6146	4219	4341	3662	0.0593644	-0.44868	7.04485	0.120331	0.70084	FALSE
ENSG00000074211	PPP2R2C	4	1	3	1	1	34	0.822102	2.42576	-1.96707	0.0537206	0.427469	FALSE
ENSG00000074219	TEAD2	3725	2715	2812	3627	3408	1979	0.0829677	0.113301	6.29195	0.740221	1	FALSE
ENSG00000074266	EED	1123	1118	1135	594	755	554	0.099372	-0.676834	4.49376	0.072623	0.517758	FALSE
ENSG00000074276	CDHR2	6	13	9	10	11	6	0.20901	0.0768144	-1.78856	1	1	FALSE
ENSG00000074317	SNCB	11	11	23	41	2	45	0.456854	1.18479	-0.613006	0.177013	0.873349	FALSE
ENSG00000074319	TSG101	1996	2146	1919	1260	1674	1070	0.0946621	-0.456429	5.42671	0.212315	0.960126	FALSE
ENSG00000074356	C17orf85	2748	2345	2369	2539	2883	1981	0.0796221	0.140831	6.00169	0.674098	1	FALSE
ENSG00000074370	ATP2A3	31	13	22	28	11	20	0.215451	0.0388198	-0.756515	1	1	FALSE
ENSG00000074410	CA12	16059	7555	16673	6003	4944	6559	0.0836619	-1.00798	7.93382	0.00353513	0.0631512	TRUE
ENSG00000074416	MGLL	859	2828	73	72	260	60	0.512995	-3.20279	4.1308	0.00064658	0.0175611	TRUE
ENSG00000074527	NTN4	4	18	2	6	31	4	0.51178	0.808803	-1.59984	0.405908	1	FALSE
ENSG00000074582	BCS1L	1369	1159	1209	825	941	669	0.0978897	-0.463996	4.72022	0.213598	0.963497	FALSE
ENSG00000074590	NUAK1	2151	1420	867	2359	2895	1714	0.116464	0.810396	5.62705	0.0467722	0.391956	TRUE
ENSG00000074603	DPP8	3942	3219	3393	2719	3240	2536	0.0704167	-0.15336	6.35373	0.625925	1	FALSE
ENSG00000074621	SLC24A1	585	546	490	818	864	866	0.101711	0.821495	4.20016	0.0318078	0.303085	TRUE
ENSG00000074657	ZNF532	4117	4217	4339	4720	3489	7164	0.092646	0.479211	6.95892	0.184606	0.886387	FALSE
ENSG00000074660	SCARF1	9	11	8	12	16	57	0.316193	1.81709	-0.814024	0.015961	0.189041	TRUE
ENSG00000074695	LMAN1	8694	8809	8768	4428	4754	3795	0.0569684	-0.863624	7.3823	0.00238481	0.0470983	TRUE
ENSG00000074696	PTPLAD1	14088	10914	11685	7653	7383	7443	0.0549324	-0.532706	7.98165	0.0551592	0.434262	FALSE
ENSG00000074706	IPCEF1	30	73	9	28	28	2	0.466539	-0.866816	-0.369706	0.320348	1	FALSE
ENSG00000074755	ZZEF1	2880	2345	2554	2736	3079	2528	0.0749728	0.262855	6.12604	0.418306	1	FALSE
ENSG00000074771	NOX3	0	1	0	0	0	0	0.679807	-1.8321	-4.15759	1	1	FALSE
ENSG00000074800	ENO1	119661	97647	84397	64754	54207	26514	0.0752508	-0.909419	10.8785	0.00539192	0.0864395	TRUE
ENSG00000074803	SLC12A1	1	0	1	8	10	5	0.201225	3.43439	-2.6328	0.000804009	0.020784	TRUE
ENSG00000074842	C19orf10	2839	2414	2374	1205	1435	882	0.0921417	-0.967246	5.55715	0.00777646	0.112687	TRUE
ENSG00000074855	ANO8	1366	1185	1161	1178	1230	913	0.0967267	-0.0047554	4.92139	0.990608	1	FALSE
ENSG00000074935	TUBE1	1283	1298	1761	1026	1089	1182	0.105484	-0.230172	5.04747	0.551621	1	FALSE
ENSG00000074964	ARHGEF10L	1362	569	2220	5023	6449	8063	0.134145	2.42244	6.74892	1.1836e-07	1.35715e-05	TRUE
ENSG00000074966	TXK	0	1	0	2	1	3	0.255651	2.35999	-3.59465	0.178282	0.875758	FALSE
ENSG00000075035	WSCD2	0	2	0	0	1	1	0.420143	0.120202	-3.85428	1	1	FALSE
ENSG00000075043	KCNQ2	5133	2280	7394	4449	3262	5565	0.124186	0.04418	6.93507	0.915869	1	FALSE
ENSG00000075073	TACR2	2	0	4	4	1	3	0.312478	0.569281	-3.14939	0.702947	1	FALSE
ENSG00000075089	ACTR6	1823	1511	1743	1434	1434	1292	0.0929557	-0.122242	5.31527	0.736213	1	FALSE
ENSG00000075131	TIPIN	1113	1174	928	350	404	351	0.102651	-1.38177	4.19176	0.000381629	0.0116123	TRUE
ENSG00000075142	SRI	12644	8997	12047	8388	9031	5925	0.0579674	-0.375792	7.92448	0.187297	0.89226	FALSE
ENSG00000075151	EIF4G3	6307	5533	5871	5245	6109	4790	0.0585878	0.0236194	7.18924	0.934477	1	FALSE
ENSG00000075188	NUP37	1756	1533	1596	618	737	577	0.0965379	-1.18054	4.84827	0.00161347	0.0353359	TRUE
ENSG00000075213	SEMA3A	9607	9973	12480	5474	9558	11191	0.0813889	-0.115879	7.98362	0.731443	1	FALSE
ENSG00000075218	GTSE1	1079	967	824	172	228	295	0.123309	-1.85947	3.90664	1.77287e-05	0.00102606	TRUE
ENSG00000075223	SEMA3C	3	1	32	3	6	107	0.986188	1.95412	-0.376654	0.127788	0.727659	FALSE
ENSG00000075234	TTC38	1434	1264	1235	1278	1287	900	0.0975321	-0.0301987	4.99259	0.935902	1	FALSE
ENSG00000075239	ACAT1	4294	3752	3653	1998	2093	1152	0.0829419	-1.01552	6.15849	0.00321422	0.059048	TRUE
ENSG00000075240	GRAMD4	3409	2032	1913	2280	2300	2676	0.0948822	0.173576	5.98402	0.634788	1	FALSE
ENSG00000075275	CELSR1	6773	2595	6665	8827	10052	6541	0.0904086	0.828763	7.49114	0.0206968	0.226123	TRUE
ENSG00000075290	WNT8B	2	4	0	0	2	2	0.38856	-0.399369	-3.39777	0.809491	1	FALSE
ENSG00000075292	ZNF638	10073	9669	8978	9390	9697	8644	0.0534934	0.111247	7.93311	0.68416	1	FALSE
ENSG00000075303	SLC25A40	1243	1174	1133	551	548	571	0.100728	-0.91804	4.47606	0.0159869	0.189229	TRUE
ENSG00000075336	TIMM21	1589	1322	1423	677	725	582	0.0972084	-0.967058	4.74324	0.00975714	0.133095	TRUE
ENSG00000075340	ADD2	21	22	10	39	6	33	0.315899	0.765186	-0.657323	0.303547	1	FALSE
ENSG00000075388	FGF4	0	0	0	0	0	0	0.00527928	0	-4.27321	1	1	FALSE
ENSG00000075391	RASAL2	2282	2889	1230	2054	2342	2509	0.115616	0.276578	5.86128	0.493416	1	FALSE
ENSG00000075399	VPS9D1	415	318	333	625	860	662	0.105773	1.17092	3.82397	0.00292332	0.0549059	TRUE
ENSG00000075407	ZNF37A	2595	2429	1868	1801	1886	1454	0.091089	-0.26572	5.68923	0.458479	1	FALSE
ENSG00000075413	MARK3	6603	4731	5882	7365	6877	5177	0.0616122	0.334326	7.308	0.255338	1	FALSE
ENSG00000075415	SLC25A3	26892	24864	19503	15263	15961	10972	0.0565444	-0.603989	8.91387	0.0321654	0.305384	TRUE
ENSG00000075420	FNDC3B	8131	6740	5943	6774	8849	3967	0.0708555	0.0476119	7.43035	0.880039	1	FALSE
ENSG00000075426	FOSL2	3037	3777	1935	3009	4400	513	0.211452	-0.0573341	6.13888	0.916651	1	FALSE
ENSG00000075429	CACNG5	785	151	286	766	591	187	0.259186	0.509473	3.55746	0.404659	1	FALSE
ENSG00000075461	CACNG4	1373	637	1546	1093	1209	973	0.125371	0.0498949	4.87815	0.906315	1	FALSE
ENSG00000075539	FRYL	10701	8076	10368	10092	9578	8838	0.0554024	0.136353	7.96248	0.624168	1	FALSE
ENSG00000075568	TMEM131	3989	2727	3536	3279	3560	2726	0.0719966	0.0624091	6.41416	0.844598	1	FALSE
ENSG00000075618	FSCN1	28120	26866	14811	10002	14622	4421	0.101517	-1.14704	8.69066	0.00266628	0.0512416	TRUE
ENSG00000075624	ACTB	74589	63811	61186	43715	68463	30635	0.0644962	-0.351501	10.5043	0.241915	1	FALSE
ENSG00000075643	MOCOS	9	11	8	8	16	14	0.195344	0.590476	-1.55998	0.367917	1	FALSE
ENSG00000075651	PLD1	550	713	179	481	501	125	0.244724	-0.270842	3.44166	0.648262	1	FALSE
ENSG00000075673	ATP12A	5	1	49	0	1	6	0.895768	-2.69288	-1.66247	0.0467097	0.391536	TRUE
ENSG00000075702	WDR62	1227	1249	1025	171	211	188	0.104446	-2.45705	4.08707	1.65882e-09	3.33521e-07	TRUE
ENSG00000075711	DLG1	5563	4211	5579	6284	7217	2892	0.0825039	0.225368	7.08576	0.507753	1	FALSE
ENSG00000075785	RAB7A	1608	1495	1390	1475	2125	867	0.111413	0.117501	5.26056	0.767637	1	FALSE
ENSG00000075790	BCAP29	3273	6361	2794	2001	2522	2503	0.109189	-0.67389	6.38984	0.0867356	0.575834	FALSE
ENSG00000075826	SEC31B	706	589	792	1054	1060	845	0.10175	0.660809	4.46378	0.0832077	0.563849	FALSE
ENSG00000075856	SART3	5610	4709	4855	3054	3516	2544	0.0628518	-0.580307	6.69156	0.0512854	0.416156	FALSE
ENSG00000075884	ARHGAP15	5	14	2	1	18	0	0.774143	-0.119614	-2.17831	0.94847	1	FALSE
ENSG00000075886	TUBA3D	0	0	0	0	0	0	0.00527928	0	-4.27321	1	1	FALSE
ENSG00000075891	PAX2	0	0	0	0	0	0	0.00527928	0	-4.27321	1	1	FALSE
ENSG00000075914	EXOSC7	2225	1920	2097	1183	1280	912	0.0926627	-0.734117	5.35304	0.0432906	0.372972	TRUE
ENSG00000075945	KIFAP3	1032	2096	991	1461	2063	1678	0.129961	0.473568	5.35297	0.269948	1	FALSE
ENSG00000075975	MKRN2	3020	2655	2453	1885	2272	1614	0.082574	-0.340432	5.89298	0.318322	1	FALSE
ENSG00000076003	MCM6	3895	3893	3491	692	931	443	0.0960736	-2.31768	5.79393	1.84816e-09	3.64005e-07	TRUE
ENSG00000076043	REXO2	3038	3150	2500	1272	1707	1116	0.0899953	-0.940217	5.75908	0.00878435	0.123341	TRUE
ENSG00000076053	RBM7	956	876	952	1027	1173	861	0.0979363	0.289133	4.66387	0.438275	1	FALSE
ENSG00000076067	RBMS2	563	749	332	457	500	387	0.133908	-0.142369	3.69228	0.746037	1	FALSE
ENSG00000076108	BAZ2A	2697	2701	2845	2614	3321	2305	0.076468	0.146198	6.15383	0.65586	1	FALSE
ENSG00000076201	PTPN23	552	532	521	697	790	562	0.101656	0.502396	3.99285	0.18813	0.89447	FALSE
ENSG00000076242	MLH1	3980	3333	2736	1731	2237	1394	0.083969	-0.756161	6.02718	0.0285615	0.283097	TRUE
ENSG00000076248	UNG	4713	4768	3482	1295	1488	1258	0.0792094	-1.52211	6.16042	7.99102e-06	0.000532474	TRUE
ENSG00000076258	FMO4	12	18	1	24	68	21	0.351649	1.9571	-0.565319	0.0127992	0.161997	TRUE
ENSG00000076321	KLHL20	1178	1002	1060	1323	1442	1208	0.0953514	0.455838	4.97339	0.215219	0.968618	FALSE
ENSG00000076344	RGS11	22	28	125	49	67	217	0.397917	1.14286	1.24708	0.143136	0.778756	FALSE
ENSG00000076351	SLC46A1	325	258	371	198	226	236	0.120332	-0.359447	2.80473	0.39098	1	FALSE
ENSG00000076356	PLXNA2	568	301	1115	746	747	1511	0.204152	0.805775	4.48157	0.137119	0.759871	FALSE
ENSG00000076382	SPAG5	4338	4288	3691	587	676	804	0.0911478	-2.39764	5.90715	1.95825e-10	5.20148e-08	TRUE
ENSG00000076513	ANKRD13A	2303	2109	1526	1901	2171	1636	0.0935682	0.100296	5.65077	0.7827	1	FALSE
ENSG00000076554	TPD52	1980	1491	1012	1136	1079	390	0.146249	-0.645908	4.90029	0.157211	0.819896	FALSE
ENSG00000076555	ACACB	494	460	403	693	843	829	0.105041	0.970186	4.04056	0.0128864	0.16278	TRUE
ENSG00000076604	TRAF4	7833	7423	4514	2118	2292	1099	0.0871451	-1.70568	6.71996	2.04643e-06	0.00016504	TRUE
ENSG00000076641	PAG1	2193	1199	1379	2035	2595	2183	0.099262	0.690971	5.65644	0.0657267	0.485943	FALSE
ENSG00000076650	GPATCH1	562	523	532	499	508	428	0.103247	-0.0131058	3.72433	0.974786	1	FALSE
ENSG00000076662	ICAM3	241	250	127	79	83	38	0.160698	-1.48976	1.79803	0.00276323	0.0525122	TRUE
ENSG00000076685	NT5C2	2792	2909	1664	2113	2528	1567	0.0990254	-0.101674	5.86331	0.785593	1	FALSE
ENSG00000076706	MCAM	5962	5871	4194	2449	2774	1205	0.0885445	-1.18714	6.5593	0.00088941	0.0223239	TRUE
ENSG00000076716	GPC4	778	702	695	743	1247	984	0.106832	0.608679	4.49106	0.119122	0.697596	FALSE
ENSG00000076770	MBNL3	18	2	7	0	5	0	0.543222	-2.21686	-2.44445	0.0547959	0.43305	FALSE
ENSG00000076826	CAMSAP3	12	7	0	28	33	4	0.47583	1.88163	-1.2772	0.0412319	0.361693	TRUE
ENSG00000076864	RAP1GAP	1105	295	445	1423	1282	322	0.2288	0.870792	4.37931	0.129858	0.735469	FALSE
ENSG00000076924	XAB2	944	809	905	931	965	798	0.0982181	0.179499	4.53612	0.631234	1	FALSE
ENSG00000076928	ARHGEF1	2232	2120	2048	1349	1733	1020	0.093783	-0.500299	5.48329	0.169681	0.853601	FALSE
ENSG00000076944	STXBP2	4	15	24	2	11	23	0.455928	-0.0722887	-1.32149	0.967863	1	FALSE
ENSG00000076984	MAP2K7	1141	946	888	649	739	531	0.0998635	-0.476229	4.38506	0.207022	0.946069	FALSE
ENSG00000077009	NMRK2	0	0	0	0	0	0	0.00527928	0	-4.27321	1	1	FALSE
ENSG00000077044	DGKD	1861	1536	1806	1568	1689	1270	0.0919584	-0.0445464	5.38831	0.902113	1	FALSE
ENSG00000077063	CTTNBP2	3	1	0	3	2	3	0.231421	1.10883	-3.26702	0.366836	1	FALSE
ENSG00000077080	ACTL6B	0	0	4	8	10	8	0.261255	2.73403	-2.44082	0.00505294	0.0825593	TRUE
ENSG00000077092	RARB	25	38	19	81	124	86	0.157089	1.96231	0.769856	0.000150239	0.00557667	TRUE
ENSG00000077097	TOP2B	20738	17035	17163	16025	16385	10162	0.056589	-0.218569	8.70218	0.436992	1	FALSE
ENSG00000077147	TM9SF3	16483	14036	15840	9800	10891	8908	0.0527313	-0.48753	8.34166	0.0730319	0.51914	FALSE
ENSG00000077150	NFKB2	643	495	627	702	563	631	0.108122	0.279731	3.99874	0.476786	1	FALSE
ENSG00000077152	UBE2T	1280	1294	1215	167	172	228	0.112123	-2.55949	4.18648	1.56286e-09	3.16512e-07	TRUE
ENSG00000077157	PPP1R12B	906	772	1109	1383	1503	2755	0.133715	1.21891	5.24769	0.00566689	0.0897051	TRUE
ENSG00000077232	DNAJC10	10453	9218	9877	6143	7138	5997	0.054588	-0.455577	7.70605	0.0997541	0.628059	FALSE
ENSG00000077235	GTF3C1	8852	6784	8404	7632	8201	6034	0.0561031	0.020452	7.62533	0.941953	1	FALSE
ENSG00000077238	IL4R	57	41	43	8	14	15	0.166004	-1.74427	-0.323085	0.0020321	0.0417858	TRUE
ENSG00000077254	USP33	5337	4549	3899	4447	4753	4041	0.0628213	0.106305	6.86699	0.720248	1	FALSE
ENSG00000077264	PAK3	2223	1206	1840	2629	2117	3117	0.10582	0.778235	5.85775	0.0449101	0.381252	TRUE
ENSG00000077274	CAPN6	11	39	0	5	8	0	0.847469	-1.85825	-1.6457	0.141852	0.77439	FALSE
ENSG00000077279	DCX	2071	6955	58	6370	6791	1519	0.575539	0.76746	6.6858	0.404616	1	FALSE
ENSG00000077312	SNRPA	3542	2807	2924	1992	2105	1409	0.0822787	-0.598459	5.97238	0.0794392	0.548534	FALSE
ENSG00000077327	SPAG6	0	5	9	2	13	22	0.543978	1.54558	-1.83458	0.15034	0.803528	FALSE
ENSG00000077348	EXOSC5	1608	1636	1301	579	563	342	0.107417	-1.47108	4.66455	0.000217909	0.00748162	TRUE
ENSG00000077380	DYNC1I2	5583	5802	4759	5185	6246	4313	0.0617538	0.111221	7.10396	0.705437	1	FALSE
ENSG00000077420	APBB1IP	0	0	0	0	0	0	0.00527928	0	-4.27321	1	1	FALSE
ENSG00000077454	LRCH4	781	686	739	900	954	871	0.0986382	0.469429	4.42907	0.210592	0.955298	FALSE
ENSG00000077458	FAM76B	2320	2000	1971	1940	2046	1720	0.086969	0.0212321	5.69434	0.952092	1	FALSE
ENSG00000077463	SIRT6	790	674	568	550	683	509	0.103685	-0.0642103	4.02284	0.868748	1	FALSE
ENSG00000077498	TYR	0	0	0	0	0	0	0.00527928	0	-4.27321	1	1	FALSE
ENSG00000077514	POLD3	1996	1843	1831	568	653	621	0.0971877	-1.45583	4.98571	0.000117437	0.00461031	TRUE
ENSG00000077522	ACTN2	201	210	58	1207	1945	382	0.237003	3.01653	4.1248	1.57732e-06	0.000130852	TRUE
ENSG00000077549	CAPZB	3079	3913	1985	2062	2589	1430	0.10271	-0.428965	6.00658	0.259824	1	FALSE
ENSG00000077585	GPR137B	480	389	472	1470	1934	1161	0.10226	1.91227	4.70734	1.15678e-06	0.000101031	TRUE
ENSG00000077616	NAALAD2	4	1	3	2	0	1	0.248967	-1.14258	-3.34126	0.428561	1	FALSE
ENSG00000077684	JADE1	3182	3699	2628	1780	2368	1165	0.0945218	-0.711031	5.97496	0.0522144	0.419869	FALSE
ENSG00000077713	SLC25A43	13	27	9	3	3	8	0.288109	-1.60536	-1.63328	0.0398145	0.353273	TRUE
ENSG00000077721	UBE2A	1510	1407	1368	1390	1726	1225	0.0937442	0.169761	5.22017	0.641188	1	FALSE
ENSG00000077782	FGFR1	10375	10998	9175	4608	6633	3242	0.0656394	-0.94695	7.5709	0.00194492	0.0405248	TRUE
ENSG00000077800	FKBP6	0	3	0	2	1	0	0.576045	0.0991176	-3.68568	1	1	FALSE
ENSG00000077809	GTF2I	8264	6549	6527	7801	8610	5924	0.0568798	0.220896	7.55663	0.43371	1	FALSE
ENSG00000077935	SMC1B	4	1	1	0	1	2	0.300819	-0.740593	-3.47103	0.585676	1	FALSE
ENSG00000077942	FBLN1	1053	1243	1022	1069	919	338	0.143719	-0.391068	4.58921	0.386899	1	FALSE
ENSG00000077943	ITGA8	2	6	729	4	10	53	1.24594	-3.21872	1.79025	0.0331712	0.311258	TRUE
ENSG00000077984	CST7	0	0	0	0	0	0	0.00527928	0	-4.27321	1	1	FALSE
ENSG00000078018	MAP2	12872	6593	12324	22213	25745	20832	0.0663107	1.28373	8.78988	3.29483e-05	0.00165669	TRUE
ENSG00000078043	PIAS2	2331	2446	1720	1961	2048	1469	0.0939374	-0.0957864	5.6871	0.792598	1	FALSE
ENSG00000078053	AMPH	951	805	206	928	1465	1088	0.187401	0.993028	4.57433	0.0564567	0.440523	FALSE
ENSG00000078061	ARAF	1358	1157	1205	1006	1259	824	0.0980237	-0.118626	4.86886	0.750619	1	FALSE
ENSG00000078070	MCCC1	1665	1680	1584	1615	1693	1398	0.092034	0.0893543	5.3824	0.804599	1	FALSE
ENSG00000078081	LAMP3	1	1	6	3	1	12	0.544806	1.19291	-2.64996	0.336173	1	FALSE
ENSG00000078098	FAP	171	423	9	98	227	89	0.505642	-0.448595	2.13806	0.605245	1	FALSE
ENSG00000078114	NEBL	152	95	71	266	238	1497	0.326732	2.93234	3.4778	7.09849e-05	0.00307433	TRUE
ENSG00000078124	ACER3	2840	2644	1471	1039	1052	636	0.114632	-1.2017	5.34764	0.00319455	0.0587737	TRUE
ENSG00000078140	UBE2K	3199	3264	2813	1711	2105	1380	0.0832778	-0.690921	5.94383	0.044391	0.378622	TRUE
ENSG00000078142	PIK3C3	3938	3261	2865	3472	3720	3211	0.0700344	0.213759	6.46919	0.495495	1	FALSE
ENSG00000078177	N4BP2	3487	2694	2849	2670	2413	2113	0.0771316	-0.160601	6.12356	0.625957	1	FALSE
ENSG00000078237	C12orf5	1478	756	1490	915	767	471	0.128119	-0.633095	4.63777	0.138718	0.764441	FALSE
ENSG00000078246	TULP3	1556	1606	1161	922	1057	813	0.100956	-0.476656	4.92839	0.208043	0.948862	FALSE
ENSG00000078269	SYNJ2	13074	7888	25333	2693	3015	3989	0.114283	-2.07231	7.87382	6.44252e-07	6.13412e-05	TRUE
ENSG00000078295	ADCY2	199	222	4	1587	1868	419	0.499938	3.30183	4.23758	0.000387225	0.0117548	TRUE
ENSG00000078304	PPP2R5C	7572	5959	7498	4807	5252	4081	0.0595714	-0.413897	7.23107	0.152366	0.807604	FALSE
ENSG00000078319	PMS2P1	411	308	439	254	298	222	0.113877	-0.424229	3.05249	0.297835	1	FALSE
ENSG00000078328	RBFOX1	0	0	0	0	0	0	0.00527928	0	-4.27321	1	1	FALSE
ENSG00000078369	GNB1	9127	8634	8640	6123	8003	4879	0.0575581	-0.3315	7.59896	0.243044	1	FALSE
ENSG00000078399	HOXA9	0	0	0	0	0	0	0.00527928	0	-4.27321	1	1	FALSE
ENSG00000078401	EDN1	12	28	32	7	71	13	0.388546	0.393028	-0.424075	0.626578	1	FALSE
ENSG00000078403	MLLT10	1843	2071	1915	1913	2442	1618	0.091541	0.176966	5.67324	0.622475	1	FALSE
ENSG00000078487	ZCWPW1	88	73	97	137	168	237	0.145795	1.25804	1.85832	0.00765732	0.111322	TRUE
ENSG00000078549	ADCYAP1R1	751	130	3769	8108	5266	32740	0.501873	3.55808	7.93467	0.000154932	0.00573247	TRUE
ENSG00000078579	FGF20	0	0	0	0	0	0	0.00527928	0	-4.27321	1	1	FALSE
ENSG00000078589	P2RY10	0	0	0	0	0	0	0.00527928	0	-4.27321	1	1	FALSE
ENSG00000078596	ITM2A	0	0	1	0	0	1	0.477361	0.132727	-4.04677	1	1	FALSE
ENSG00000078618	NRD1	5757	5266	5346	4205	4918	3735	0.0596069	-0.193627	6.97122	0.502947	1	FALSE
ENSG00000078668	VDAC3	5376	5191	4589	2514	3152	2170	0.066477	-0.802536	6.60833	0.00897933	0.125048	TRUE
ENSG00000078674	PCM1	11033	9854	9382	9168	9968	9009	0.0533003	0.0599441	7.98021	0.826215	1	FALSE
ENSG00000078687	TNRC6C	1258	1049	931	1022	1058	1051	0.100613	0.124226	4.78801	0.742523	1	FALSE
ENSG00000078699	CBFA2T2	556	1101	636	1491	1661	1960	0.129914	1.31347	5.05307	0.00255843	0.049797	TRUE
ENSG00000078725	BRINP1	0	0	1	2	0	0	0.636606	0.909325	-3.94864	1	1	FALSE
ENSG00000078747	ITCH	5891	5290	5293	4148	4763	3271	0.0610647	-0.284875	6.93783	0.330354	1	FALSE
ENSG00000078795	PKD2L2	2	5	4	4	3	4	0.196651	0.151509	-2.76101	1	1	FALSE
ENSG00000078804	TP53INP2	175	181	120	588	628	354	0.124914	1.8616	3.18146	2.20232e-05	0.00121917	TRUE
ENSG00000078808	SDF4	6348	5299	4875	5400	5769	3651	0.0632542	-0.00646815	7.07075	0.982865	1	FALSE
ENSG00000078814	MYH7B	29	20	15	50	54	114	0.205617	1.98066	0.415756	0.000847881	0.0216094	TRUE
ENSG00000078898	BPIFB2	3	4	5	3	27	27	0.362654	2.37372	-1.4771	0.00624383	0.0962078	TRUE
ENSG00000078900	TP73	75	78	24	19	17	10	0.216761	-1.78538	-0.0208422	0.00364914	0.0646386	TRUE
ENSG00000078902	TOLLIP	1310	1065	1093	1382	1817	1099	0.0980985	0.45688	5.07004	0.220594	0.982351	FALSE
ENSG00000078967	UBE2D4	840	541	618	724	908	613	0.104858	0.327241	4.19642	0.397563	1	FALSE
ENSG00000079101	CLUL1	2	0	0	0	3	1	0.472182	1.02047	-3.69315	0.744062	1	FALSE
ENSG00000079102	RUNX1T1	1111	663	893	765	1066	1368	0.124453	0.458206	4.68494	0.275936	1	FALSE
ENSG00000079112	CDH17	0	2	1	0	1	1	0.289795	-0.381188	-3.76765	1	1	FALSE
ENSG00000079134	THOC1	2315	2179	2070	1851	1833	1775	0.0882679	-0.099571	5.69876	0.778041	1	FALSE
ENSG00000079150	FKBP7	898	983	621	576	612	270	0.13024	-0.649483	4.0728	0.13277	0.745041	FALSE
ENSG00000079156	OSBPL6	1913	1416	1735	1970	2214	1800	0.0901748	0.404173	5.58401	0.257441	1	FALSE
ENSG00000079215	SLC1A3	21188	12034	28421	6878	9243	20620	0.138298	-0.524459	8.73383	0.235331	1	FALSE
ENSG00000079246	XRCC5	37146	33651	31411	17901	19377	12428	0.0544821	-0.892145	9.32746	0.001323	0.0303761	TRUE
ENSG00000079257	LXN	2	3	6	5	2	2	0.235277	-0.131979	-2.85473	1	1	FALSE
ENSG00000079263	SP140	4	2	5	11	13	17	0.212329	2.04083	-1.82239	0.00497034	0.0816012	TRUE
ENSG00000079277	MKNK1	747	661	470	698	924	809	0.109161	0.538781	4.23442	0.172526	0.861958	FALSE
ENSG00000079308	TNS1	397	196	1809	1225	1281	1692	0.295261	0.977045	4.87984	0.135936	0.756061	FALSE
ENSG00000079313	REXO1	770	720	671	626	678	458	0.102237	-0.145148	4.07662	0.704653	1	FALSE
ENSG00000079332	SAR1A	8455	7093	7016	5224	6343	4964	0.056893	-0.2894	7.38697	0.305344	1	FALSE
ENSG00000079335	CDC14A	346	359	293	311	311	289	0.112206	0.0305468	3.05515	0.942221	1	FALSE
ENSG00000079337	RAPGEF3	122	116	224	57	55	124	0.2037	-0.765367	1.61756	0.166385	0.847545	FALSE
ENSG00000079385	CEACAM1	0	2	0	1	1	2	0.298053	1.02202	-3.67839	0.726494	1	FALSE
ENSG00000079387	SENP1	1837	1734	1439	782	929	656	0.0981502	-0.929781	4.96658	0.013267	0.166319	TRUE
ENSG00000079393	DUSP13	0	0	0	8	4	2	0.277201	5.33233	-3.14217	0.00121082	0.0285242	TRUE
ENSG00000079432	CIC	3153	2041	2130	3502	3680	1950	0.0893075	0.469046	6.14639	0.186362	0.889773	FALSE
ENSG00000079435	LIPE	141	133	118	71	75	74	0.12489	-0.665275	1.4145	0.133367	0.7473	FALSE
ENSG00000079459	FDFT1	11492	9426	9091	2616	2670	2340	0.0588733	-1.81029	7.29672	9.42873e-10	2.0372e-07	TRUE
ENSG00000079462	PAFAH1B3	2958	2676	2111	1637	1661	1123	0.092988	-0.656778	5.69199	0.0705855	0.507877	FALSE
ENSG00000079482	OPHN1	1140	864	870	3194	3908	4669	0.0893672	2.21991	6.04928	2.04398e-09	3.95842e-07	TRUE
ENSG00000079557	AFM	0	0	0	0	0	0	0.00527928	0	-4.27321	1	1	FALSE
ENSG00000079616	KIF22	4745	4470	3901	931	1145	1199	0.0822625	-1.82955	6.10304	1.80986e-07	1.98862e-05	TRUE
ENSG00000079689	SCGN	1	0	3	6	3	7	0.266869	2.08212	-2.83194	0.0504309	0.41186	FALSE
ENSG00000079691	LRRC16A	2734	2605	1252	1597	2280	994	0.126885	-0.303391	5.60507	0.47358	1	FALSE
ENSG00000079739	PGM1	2297	1956	1830	1597	1483	1221	0.0919073	-0.338255	5.47525	0.347877	1	FALSE
ENSG00000079785	DDX1	5811	6049	5272	3280	3783	2409	0.064828	-0.711754	6.82123	0.0187493	0.211018	TRUE
ENSG00000079805	DNM2	4279	3537	3860	3515	3904	2871	0.0665049	-0.0264204	6.56164	0.93136	1	FALSE
ENSG00000079819	EPB41L2	4554	4214	2324	2594	2871	1900	0.0905781	-0.437892	6.29659	0.220366	0.981712	FALSE
ENSG00000079841	RIMS1	3	0	1	0	2	2	0.352511	0.169809	-3.53948	1	1	FALSE
ENSG00000079931	MOXD1	4070	5293	1274	2286	1896	2940	0.157633	-0.392534	6.26474	0.405848	1	FALSE
ENSG00000079950	STX7	1451	1666	1429	1497	1859	1678	0.0961883	0.304582	5.38419	0.408717	1	FALSE
ENSG00000079974	RABL2B	463	487	544	430	569	435	0.107825	0.0904543	3.66768	0.819666	1	FALSE
ENSG00000079999	KEAP1	3599	3517	3090	2385	2940	2233	0.0740383	-0.279634	6.25154	0.386164	1	FALSE
ENSG00000080007	DDX43	83	144	2	78	354	5	0.846889	0.965012	1.50854	0.398672	1	FALSE
ENSG00000080031	PTPRH	0	0	8	6	7	29	0.66314	2.55598	-1.83232	0.033116	0.311144	TRUE
ENSG00000080166	DCT	4	2	11	303	501	88	0.27022	5.77541	2.00688	5.35078e-13	2.74192e-10	TRUE
ENSG00000080189	SLC35C2	2622	2301	2592	1616	1740	1388	0.0868414	-0.506143	5.71115	0.148651	0.797596	FALSE
ENSG00000080200	CRYBG3	1060	1512	529	735	1016	306	0.180862	-0.485812	4.45396	0.338819	1	FALSE
ENSG00000080224	EPHA6	0	0	0	0	0	0	0.00527928	0	-4.27321	1	1	FALSE
ENSG00000080293	SCTR	0	0	0	0	0	0	0.00527928	0	-4.27321	1	1	FALSE
ENSG00000080298	RFX3	5898	2851	6219	9297	8736	14068	0.0947844	1.30644	7.72014	0.000419545	0.0124775	TRUE
ENSG00000080345	RIF1	13641	13887	10980	5437	5936	5278	0.0558816	-1.04843	7.86924	0.000205376	0.007177	TRUE
ENSG00000080371	RAB21	2936	2346	2477	2380	3066	2065	0.0794084	0.10602	6.03797	0.7513	1	FALSE
ENSG00000080493	SLC4A4	1372	617	1185	1870	4307	4241	0.131625	1.90121	5.92599	1.93648e-05	0.00110149	TRUE
ENSG00000080503	SMARCA2	19	20	6	32	70	41	0.210872	1.80298	-0.19018	0.00311428	0.0576879	TRUE
ENSG00000080511	RDH8	0	1	0	0	0	0	0.679471	-1.8321	-4.15759	1	1	FALSE
ENSG00000080546	SESN1	1482	887	1062	1354	1067	919	0.108003	0.134755	4.86826	0.730734	1	FALSE
ENSG00000080561	MID2	10	1	15	5	13	46	0.51687	1.54114	-1.1209	0.106241	0.651259	FALSE
ENSG00000080572	PIH1D3	0	0	0	0	0	0	0.00527928	0	-4.27321	1	1	FALSE
ENSG00000080573	COL5A3	1028	1473	99	661	2581	156	0.498634	0.439678	4.65553	0.606167	1	FALSE
ENSG00000080603	SRCAP	1702	1611	1630	1346	1595	1111	0.0934422	-0.137435	5.27266	0.705458	1	FALSE
ENSG00000080608	KIAA0020	4003	4050	3320	1046	1202	685	0.0887832	-1.81523	5.90256	6.2208e-07	5.94415e-05	TRUE
ENSG00000080618	CPB2	0	2	0	0	0	1	0.644463	-0.658685	-3.94628	1	1	FALSE
ENSG00000080644	CHRNA3	21	2	10	37	3	2	0.65565	0.541349	-1.4197	0.623274	1	FALSE
ENSG00000080709	KCNN2	39	42	0	25	2	4	0.803525	-1.20069	-0.926259	0.306464	1	FALSE
ENSG00000080802	CNOT4	638	680	740	895	1031	894	0.101182	0.610148	4.41869	0.108606	0.659068	FALSE
ENSG00000080815	PSEN1	3133	2792	3057	3179	3554	3576	0.0717645	0.36816	6.39487	0.246551	1	FALSE
ENSG00000080819	CPOX	2021	1735	1573	1128	1257	928	0.094542	-0.529044	5.20351	0.148567	0.797441	FALSE
ENSG00000080822	CLDND1	3792	3273	4031	3513	4306	3838	0.0671104	0.23415	6.62584	0.445527	1	FALSE
ENSG00000080823	MOK	608	527	471	938	1069	1089	0.103094	1.11973	4.38107	0.00380718	0.0668045	TRUE
ENSG00000080824	HSP90AA1	34474	41493	34430	12739	16547	7839	0.0653823	-1.44729	9.27623	2.65909e-06	0.000208074	TRUE
ENSG00000080839	RBL1	1863	1625	1636	427	496	558	0.104066	-1.61347	4.79773	4.05621e-05	0.00195566	TRUE
ENSG00000080845	DLGAP4	1033	763	819	1460	1797	973	0.104535	0.839319	4.89351	0.0300727	0.293207	TRUE
ENSG00000080854	IGSF9B	156	51	373	841	1064	556	0.245504	2.22184	3.75261	0.000338938	0.0105688	TRUE
ENSG00000080910	CFHR2	0	0	0	0	0	0	0.00527928	0	-4.27321	1	1	FALSE
ENSG00000080947	CROCCP3	579	539	614	824	856	772	0.100077	0.662919	4.19862	0.0801233	0.551592	FALSE
ENSG00000080986	NDC80	2194	2205	1533	276	356	308	0.105357	-2.49601	4.83819	9.16129e-10	1.98683e-07	TRUE
ENSG00000081014	AP4E1	1369	1216	1356	986	1138	1024	0.0968889	-0.160697	4.93414	0.664802	1	FALSE
ENSG00000081019	RSBN1	1478	1397	1547	1678	1774	1493	0.0923884	0.319082	5.34808	0.377234	1	FALSE
ENSG00000081026	MAGI3	911	1152	1132	639	1222	1286	0.128547	0.141828	4.79265	0.74007	1	FALSE
ENSG00000081041	CXCL2	28	10	39	26	20	49	0.261003	0.519046	-0.302278	0.428881	1	FALSE
ENSG00000081051	AFP	0	0	0	0	0	0	0.00527928	0	-4.27321	1	1	FALSE
ENSG00000081052	COL4A4	0	0	0	1	2	3	0.248601	4.1765	-3.67509	0.0519846	0.418745	FALSE
ENSG00000081059	TCF7	21	44	28	66	78	45	0.169703	1.14355	0.364946	0.0312404	0.299946	TRUE
ENSG00000081087	OSTM1	3444	2865	2906	2050	2766	1224	0.092382	-0.476625	6.0144	0.186841	0.891041	FALSE
ENSG00000081138	CDH7	1	5	0	0	10	0	1.17336	0.714129	-3.06159	0.723901	1	FALSE
ENSG00000081148	IMPG2	55	43	28	100	158	101	0.146249	1.66217	1.12646	0.000656258	0.017749	TRUE
ENSG00000081154	PCNP	3995	3807	3707	3001	3207	2780	0.0685104	-0.196418	6.46298	0.526638	1	FALSE
ENSG00000081177	EXD2	1089	1386	1910	1407	1559	2582	0.133102	0.523969	5.46393	0.227827	1	FALSE
ENSG00000081181	ARG2	87	154	74	59	74	51	0.160768	-0.640543	1.13123	0.199988	0.926901	FALSE
ENSG00000081189	MEF2C	2657	4019	758	2812	3406	1520	0.184591	0.17893	6.02841	0.72641	1	FALSE
ENSG00000081237	PTPRC	0	0	0	0	0	0	0.00527928	0	-4.27321	1	1	FALSE
ENSG00000081248	CACNA1S	1	0	1	1	0	1	0.2622	0.150932	-3.85596	1	1	FALSE
ENSG00000081277	PKP1	11	2	5	111	98	12	0.35719	3.72584	0.129139	9.77196e-06	0.000631524	TRUE
ENSG00000081307	UBA5	2569	2182	2503	2321	2612	2179	0.0801637	0.132163	5.95757	0.6941	1	FALSE
ENSG00000081320	STK17B	957	843	591	484	774	260	0.139336	-0.533301	4.04663	0.232148	1	FALSE
ENSG00000081377	CDC14B	1265	1183	1069	1213	1601	657	0.115589	0.108103	4.90283	0.790016	1	FALSE
ENSG00000081386	ZNF510	1523	1357	1469	1659	1600	1566	0.0935471	0.317252	5.3209	0.382936	1	FALSE
ENSG00000081479	LRP2	3277	1014	4567	3504	6473	9564	0.172973	1.34855	6.99309	0.0072726	0.107292	TRUE
ENSG00000081665	ZNF506	456	259	18	836	856	39	0.596197	1.36493	3.39599	0.151573	0.805553	FALSE
ENSG00000081692	JMJD4	1754	1283	1487	1015	1163	841	0.0968768	-0.424825	5.00805	0.251722	1	FALSE
ENSG00000081721	DUSP12	1386	1466	1378	646	803	499	0.101457	-0.977747	4.7115	0.0105495	0.14019	TRUE
ENSG00000081760	AACS	1637	1489	1983	1444	1287	1138	0.0981741	-0.241699	5.27302	0.516539	1	FALSE
ENSG00000081791	KIAA0141	4550	3823	3745	3080	3057	2350	0.0695373	-0.355191	6.46123	0.25601	1	FALSE
ENSG00000081800	SLC13A1	0	0	0	0	0	0	0.00527928	0	-4.27321	1	1	FALSE
ENSG00000081803	CADPS2	1422	462	933	327	147	347	0.187709	-1.54853	3.92806	0.0034365	0.0618367	TRUE
ENSG00000081818	PCDHB4	7	10	15	33	31	18	0.189701	1.48098	-0.857828	0.0149384	0.181116	TRUE
ENSG00000081842	PCDHA6	5	0	3	26	6	16	0.354007	2.74065	-1.72371	0.00215052	0.0436626	TRUE
ENSG00000081853	PCDHGA2	33	24	15	35	46	12	0.217033	0.495896	-0.404083	0.419407	1	FALSE
ENSG00000081870	HSPB11	1039	926	747	416	502	443	0.104123	-0.829142	4.11628	0.03238	0.306868	TRUE
ENSG00000081913	PHLPP1	5357	4001	4120	5747	6356	3841	0.0648165	0.393389	6.98747	0.192294	0.906429	FALSE
ENSG00000081923	ATP8B1	103	155	40	43	53	11	0.271749	-1.37257	0.810358	0.0352378	0.324534	TRUE
ENSG00000081985	IL12RB2	7	1	25	3	0	5	0.631376	-1.7812	-2.1387	0.131321	0.740061	FALSE
ENSG00000082014	SMARCD3	1872	1424	1925	2404	2720	2600	0.0881775	0.73467	5.82734	0.0379232	0.341144	TRUE
ENSG00000082068	WDR70	2036	1978	1559	1527	1626	1229	0.0938853	-0.192201	5.41844	0.597665	1	FALSE
ENSG00000082074	FYB	0	0	0	0	0	0	0.00527928	0	-4.27321	1	1	FALSE
ENSG00000082126	MPP4	136	185	79	29	27	17	0.170258	-2.30728	1.02231	2.1073e-05	0.00117783	TRUE
ENSG00000082146	STRADB	2029	1554	1849	1889	1859	2580	0.100925	0.410776	5.68974	0.276542	1	FALSE
ENSG00000082153	BZW1	14927	13956	12168	6981	7968	4649	0.0581249	-0.923745	8.00112	0.00130499	0.0300521	TRUE
ENSG00000082175	PGR	0	0	0	0	0	0	0.00527928	0	-4.27321	1	1	FALSE
ENSG00000082196	C1QTNF3	116	109	91	130	109	121	0.127557	0.36063	1.58486	0.41406	1	FALSE
ENSG00000082212	ME2	3860	3227	3643	1869	2306	1473	0.0776663	-0.777605	6.11692	0.0192339	0.214793	TRUE
ENSG00000082213	C5orf22	1704	1507	1389	1059	1309	853	0.0967183	-0.364841	5.06216	0.32425	1	FALSE
ENSG00000082258	CCNT2	3853	3593	3261	3124	3423	2490	0.0700329	-0.0916425	6.40718	0.770264	1	FALSE
ENSG00000082269	FAM135A	2470	1598	2939	3408	3260	3733	0.089523	0.749727	6.25955	0.0354396	0.32563	TRUE
ENSG00000082293	COL19A1	40	19	91	32	8	18	0.311914	-1.18137	-0.0924565	0.102767	0.641245	FALSE
ENSG00000082397	EPB41L3	69	55	1	20	41	0	0.852159	-0.942177	-0.282259	0.415007	1	FALSE
ENSG00000082438	COBLL1	319	254	171	212	190	134	0.132647	-0.312469	2.46193	0.480838	1	FALSE
ENSG00000082458	DLG3	777	792	1252	780	945	817	0.113963	0.00343424	4.5401	0.994257	1	FALSE
ENSG00000082482	KCNK2	105	45	3	56	66	3	0.637556	-0.157091	0.271366	0.885841	1	FALSE
ENSG00000082497	SERTAD4	36	727	4	10	232	27	1.03955	-1.52097	2.16346	0.236773	1	FALSE
ENSG00000082512	TRAF5	930	1108	616	537	456	242	0.135104	-0.967596	4.04461	0.0286684	0.283739	TRUE
ENSG00000082515	MRPL22	1174	1140	1046	650	713	535	0.098789	-0.670834	4.4875	0.074335	0.524539	FALSE
ENSG00000082516	GEMIN5	4603	4508	3755	1687	1858	1241	0.077089	-1.27858	6.21636	0.00012986	0.00498313	TRUE
ENSG00000082556	OPRK1	0	0	0	1	1	11	0.685088	5.33027	-3.16943	0.00788286	0.113993	TRUE
ENSG00000082641	NFE2L1	6758	5893	4686	5877	7953	6067	0.0621	0.3575	7.33336	0.225751	0.997036	FALSE
ENSG00000082684	SEMA5B	232	25	291	2362	1407	3984	0.308378	4.06171	5.28957	6.39073e-08	7.90898e-06	TRUE
ENSG00000082701	GSK3B	4275	3617	3583	4176	4384	3323	0.0637599	0.207966	6.65722	0.486914	1	FALSE
ENSG00000082781	ITGB5	3851	8134	2396	2141	2766	2930	0.133576	-0.725052	6.58276	0.0960899	0.61292	FALSE
ENSG00000082805	ERC1	1527	1417	1247	1435	1663	1190	0.0945967	0.185589	5.19555	0.612003	1	FALSE
ENSG00000082898	XPO1	19179	17083	16257	8697	9631	10024	0.0554664	-0.716792	8.43042	0.0103837	0.138701	TRUE
ENSG00000082929	C4orf6	1	1	0	0	0	0	0.305948	-2.59642	-4.05418	0.524259	1	FALSE
ENSG00000082996	RNF13	3445	2829	3148	3600	4174	3376	0.0677754	0.403545	6.48121	0.191252	0.903199	FALSE
ENSG00000083067	TRPM3	371	439	362	107	134	373	0.214362	-0.711829	2.96453	0.203316	0.935777	FALSE
ENSG00000083093	PALB2	1639	1508	1275	774	901	598	0.100133	-0.810292	4.82821	0.032351	0.306693	TRUE
ENSG00000083097	DOPEY1	1783	1878	1870	2409	2875	2510	0.0846591	0.652096	5.86722	0.0597776	0.457766	FALSE
ENSG00000083099	LYRM2	3450	2699	3000	2275	2579	1924	0.076959	-0.274452	6.09082	0.404317	1	FALSE
ENSG00000083123	BCKDHB	1269	1150	1052	981	1277	1048	0.0983265	0.0897088	4.87344	0.81057	1	FALSE
ENSG00000083168	KAT6A	5057	4586	4597	4298	4780	4248	0.0609962	0.067346	6.89745	0.817966	1	FALSE
ENSG00000083223	ZCCHC6	1730	1585	1818	1729	1931	1595	0.0900721	0.191516	5.49292	0.591245	1	FALSE
ENSG00000083290	ULK2	1600	1674	1390	1597	1737	1744	0.0950068	0.288813	5.40908	0.430461	1	FALSE
ENSG00000083307	GRHL2	0	0	0	0	3	0	1.02304	3.17743	-3.9544	0.359252	1	FALSE
ENSG00000083312	TNPO1	21327	20381	20421	13294	16108	10649	0.053396	-0.486983	8.76699	0.0751028	0.527455	FALSE
ENSG00000083444	PLOD1	6191	5059	3960	4791	3388	2222	0.0839514	-0.392697	6.76939	0.25308	1	FALSE
ENSG00000083454	P2RX5	180	143	214	70	37	30	0.159643	-1.8098	1.52369	0.000365218	0.011225	TRUE
ENSG00000083457	ITGAE	925	929	711	503	587	378	0.105973	-0.658859	4.1033	0.0910929	0.593219	FALSE
ENSG00000083520	DIS3	5476	4940	4433	2904	3165	2104	0.0673631	-0.71136	6.61044	0.0212353	0.230095	TRUE
ENSG00000083535	PIBF1	2037	1940	1837	1518	1610	1099	0.0927744	-0.3109	5.42621	0.390421	1	FALSE
ENSG00000083544	TDRD3	1071	1209	944	993	1030	961	0.101808	0.0483807	4.75227	0.899411	1	FALSE
ENSG00000083622	AC000111.6	0	0	0	0	0	0	0.00527928	0	-4.27321	1	1	FALSE
ENSG00000083635	NUFIP1	852	777	704	378	472	330	0.103551	-0.831397	3.90083	0.0316341	0.302187	TRUE
ENSG00000083642	PDS5B	2700	2651	2491	1682	1885	1814	0.0858811	-0.378205	5.82883	0.277255	1	FALSE
ENSG00000083720	OXCT1	3648	7310	2916	1215	2626	793	0.149472	-1.49365	6.28581	0.001435	0.0323323	TRUE
ENSG00000083750	RRAGB	822	649	567	983	1162	917	0.10136	0.750458	4.47855	0.0489284	0.404223	TRUE
ENSG00000083782	EPYC	0	0	0	0	0	0	0.00527928	0	-4.27321	1	1	FALSE
ENSG00000083799	CYLD	1304	1427	1307	1565	1728	1430	0.0945102	0.379892	5.2544	0.298899	1	FALSE
ENSG00000083807	SLC27A5	440	345	545	288	258	248	0.11868	-0.577907	3.19064	0.164645	0.843516	FALSE
ENSG00000083812	ZNF324	830	775	726	638	662	500	0.100098	-0.218355	4.15137	0.563821	1	FALSE
ENSG00000083814	ZNF671	122	134	190	163	187	318	0.164053	0.772061	2.32653	0.117262	0.691591	FALSE
ENSG00000083817	ZNF416	409	392	320	391	455	404	0.109729	0.319996	3.37174	0.421647	1	FALSE
ENSG00000083828	ZNF586	768	648	663	644	714	618	0.0995202	0.0905996	4.13474	0.810896	1	FALSE
ENSG00000083838	ZNF446	632	568	616	674	747	757	0.102441	0.431593	4.12821	0.259303	1	FALSE
ENSG00000083842	ZNF8	0	1	0	0	0	1	0.480107	0.126947	-4.04585	1	1	FALSE
ENSG00000083844	ZNF264	934	880	900	956	1057	1014	0.0991956	0.322946	4.64624	0.389611	1	FALSE
ENSG00000083845	RPS5	30723	27834	23420	21724	21882	17676	0.0535153	-0.25998	9.26234	0.341689	1	FALSE
ENSG00000083857	FAT1	46580	39130	22897	30453	27249	13671	0.0844754	-0.459968	9.57465	0.181661	0.881585	FALSE
ENSG00000083896	YTHDC1	4575	4189	3641	3560	3987	3443	0.0644574	-0.012158	6.65741	0.968081	1	FALSE
ENSG00000083937	CHMP2B	1374	1247	1368	1412	1354	1464	0.0971983	0.256415	5.16379	0.489199	1	FALSE
ENSG00000084070	SMAP2	1167	992	889	640	825	409	0.110021	-0.563103	4.38474	0.155298	0.814025	FALSE
ENSG00000084072	PPIE	1817	1671	1883	1356	1443	1324	0.0928318	-0.218511	5.35441	0.546369	1	FALSE
ENSG00000084073	ZMPSTE24	5510	4927	4202	3008	3931	1865	0.0765947	-0.598546	6.6329	0.0687027	0.499527	FALSE
ENSG00000084090	STARD7	16364	13560	13052	8416	9267	5855	0.0561908	-0.718537	8.13805	0.0107107	0.141567	TRUE
ENSG00000084092	NOA1	1736	1649	1443	1405	1331	1319	0.0954219	-0.0839378	5.26327	0.819699	1	FALSE
ENSG00000084093	REST	4812	4415	4065	3568	3925	2665	0.0655602	-0.237775	6.64971	0.43312	1	FALSE
ENSG00000084110	HAL	4	7	5	6	5	4	0.186549	0.054513	-2.42734	1	1	FALSE
ENSG00000084112	SSH1	2142	3043	1164	829	1022	604	0.133708	-1.23728	5.21925	0.0050038	0.0819879	TRUE
ENSG00000084207	GSTP1	14647	12542	11569	8558	9692	5632	0.0581994	-0.553168	8.05453	0.0530837	0.424094	FALSE
ENSG00000084234	APLP2	34513	24362	26162	21363	26996	14820	0.0589508	-0.281048	9.29917	0.327532	1	FALSE
ENSG00000084444	KIAA1467	741	490	1002	575	586	783	0.13122	-0.0135628	4.18535	0.976517	1	FALSE
ENSG00000084453	SLCO1A2	3	6	4	30	73	368	0.432486	5.38646	1.26298	5.39119e-08	6.92188e-06	TRUE
ENSG00000084463	WBP11	2739	2351	2196	1477	1798	1431	0.088598	-0.470529	5.67872	0.183657	0.886351	FALSE
ENSG00000084623	EIF3I	10436	8975	8856	5219	5588	4671	0.0551261	-0.70703	7.53971	0.0112615	0.147233	TRUE
ENSG00000084628	NKAIN1	562	551	219	232	187	78	0.190161	-1.28382	2.94692	0.0157051	0.187043	TRUE
ENSG00000084636	COL16A1	1576	582	287	2603	1723	997	0.215122	1.3086	5.07962	0.0197621	0.218633	TRUE
ENSG00000084652	TXLNA	8646	6908	5688	4235	4834	2649	0.0692574	-0.71171	7.12141	0.022932	0.243147	TRUE
ENSG00000084674	APOB	0	0	0	0	1	0	0.70549	1.90985	-4.15881	1	1	FALSE
ENSG00000084676	NCOA1	1620	1341	1566	2715	3221	4991	0.100502	1.46736	6.12163	0.000130137	0.00498377	TRUE
ENSG00000084693	AGBL5	2340	2085	1930	1809	2075	2001	0.0886561	0.0579571	5.72809	0.870037	1	FALSE
ENSG00000084710	EFR3B	2168	855	2089	1489	1426	2473	0.145448	0.290792	5.52296	0.521356	1	FALSE
ENSG00000084731	KIF3C	1609	1581	1517	1558	1731	1168	0.0943289	0.0684075	5.30449	0.851876	1	FALSE
ENSG00000084733	RAB10	9666	7582	9732	7580	9066	5818	0.0577666	-0.115065	7.72632	0.685629	1	FALSE
ENSG00000084734	GCKR	7	6	3	8	9	31	0.324424	1.79192	-1.55086	0.0287101	0.283938	TRUE
ENSG00000084754	HADHA	13920	12126	11977	10158	11941	9152	0.0529271	-0.125893	8.21682	0.643421	1	FALSE
ENSG00000084764	MAPRE3	175	130	278	350	408	544	0.151794	1.34172	3.0847	0.00475482	0.0790393	TRUE
ENSG00000084774	CAD	8388	7416	7900	2924	3708	2198	0.0624831	-1.28134	7.09536	1.99473e-05	0.00112578	TRUE
ENSG00000085063	CD59	32725	16267	4733	22423	17770	1519	0.331731	-0.226692	8.63614	0.74192	1	FALSE
ENSG00000085117	CD82	82	149	10	35	27	74	0.410494	-0.621124	0.760151	0.438372	1	FALSE
ENSG00000085185	BCORL1	99	128	150	181	229	151	0.130259	0.709429	2.05107	0.108683	0.65933	FALSE
ENSG00000085224	ATRX	10842	10055	9304	9461	10276	7992	0.0532302	0.0330495	7.96434	0.903668	1	FALSE
ENSG00000085231	TAF9	3895	3553	3149	2155	2447	1451	0.0799925	-0.663432	6.14266	0.0487029	0.402877	TRUE
ENSG00000085265	FCN1	0	0	0	0	0	0	0.00527928	0	-4.27321	1	1	FALSE
ENSG00000085274	MYNN	1651	1591	1577	1264	1394	1080	0.0933129	-0.212306	5.20137	0.558984	1	FALSE
ENSG00000085276	MECOM	0	1	0	0	1	0	0.482492	0.0872436	-4.05174	1	1	FALSE
ENSG00000085365	SCAMP1	5417	4804	5040	2983	3308	3171	0.0634999	-0.522282	6.72543	0.0807727	0.553987	FALSE
ENSG00000085377	PREP	1587	1712	1018	878	1005	504	0.119747	-0.720214	4.82988	0.08155	0.557186	FALSE
ENSG00000085382	HACE1	971	891	1144	1012	1020	1268	0.108755	0.312261	4.78883	0.426572	1	FALSE
ENSG00000085415	SEH1L	2704	2834	2521	791	925	470	0.101535	-1.74911	5.42289	6.94156e-06	0.000475119	TRUE
ENSG00000085433	WDR47	1867	1575	1738	2767	2826	3124	0.0845617	0.926631	5.93998	0.00767543	0.111502	TRUE
ENSG00000085449	WDFY1	4219	3394	3623	3584	3601	2986	0.0672555	0.0192433	6.52787	0.950339	1	FALSE
ENSG00000085465	OVGP1	34	40	42	53	46	68	0.155379	0.702007	0.381459	0.167093	0.848356	FALSE
ENSG00000085491	SLC25A24	2274	2404	1642	1343	1236	867	0.102204	-0.725454	5.3772	0.0572007	0.444294	FALSE
ENSG00000085511	MAP3K4	4389	4673	2956	4246	3768	1484	0.107849	-0.211326	6.51889	0.58735	1	FALSE
ENSG00000085514	PILRA	47	41	42	62	67	73	0.136572	0.80733	0.595163	0.0896764	0.588409	FALSE
ENSG00000085552	IGSF9	69	49	97	108	81	170	0.183018	0.942865	1.38794	0.0743118	0.524539	FALSE
ENSG00000085563	ABCB1	0	0	0	0	0	6	1.25463	4.27682	-3.66115	0.112557	0.674284	FALSE
ENSG00000085644	ZNF213	221	179	197	267	275	245	0.112878	0.564065	2.60534	0.167377	0.848356	FALSE
ENSG00000085662	AKR1B1	3260	2743	2580	1725	1908	1547	0.0829237	-0.566898	5.87463	0.0979062	0.620812	FALSE
ENSG00000085719	CPNE3	5232	4738	4559	4928	5442	4451	0.0594787	0.187935	6.98891	0.515117	1	FALSE
ENSG00000085721	RRN3	3607	3496	2912	1710	1855	1298	0.081798	-0.891609	5.97883	0.00905649	0.12582	TRUE
ENSG00000085733	CTTN	11922	10774	9711	6941	8600	5048	0.0580052	-0.510697	7.81545	0.0735778	0.521228	FALSE
ENSG00000085741	WNT11	8	25	2	10	59	2	0.644318	1.03589	-0.997852	0.334954	1	FALSE
ENSG00000085760	MTIF2	2924	2853	2567	1805	2151	1591	0.0823492	-0.436767	5.8925	0.200107	0.927048	FALSE
ENSG00000085788	DDHD2	3716	3426	2996	2348	2530	1865	0.0757096	-0.433904	6.17223	0.184061	0.886387	FALSE
ENSG00000085831	TTC39A	34	32	46	111	137	22	0.244659	1.36634	0.761732	0.0282497	0.281105	TRUE
ENSG00000085832	EPS15	3128	2780	2418	2686	3381	2403	0.0762607	0.178489	6.17947	0.585775	1	FALSE
ENSG00000085840	ORC1	1811	1669	1348	123	182	126	0.105008	-3.33262	4.44121	3.85662e-15	3.19025e-12	TRUE
ENSG00000085871	MGST2	53	105	265	106	67	286	0.338165	0.332086	2.00751	0.640484	1	FALSE
ENSG00000085872	CHERP	585	529	500	406	474	337	0.104865	-0.25462	3.60534	0.512463	1	FALSE
ENSG00000085978	ATG16L1	2567	1650	2836	1733	1534	1663	0.100629	-0.338922	5.68578	0.368588	1	FALSE
ENSG00000085982	USP40	2778	2438	2682	2758	3054	2616	0.0747708	0.255035	6.14636	0.43164	1	FALSE
ENSG00000085998	POMGNT1	3773	3193	4061	2504	3086	2667	0.0726548	-0.255672	6.37269	0.423689	1	FALSE
ENSG00000085999	RAD54L	783	702	720	63	126	79	0.121448	-2.89344	3.36156	1.3263e-10	3.69229e-08	TRUE
ENSG00000086015	MAST2	1514	1512	1298	850	931	646	0.099099	-0.684186	4.84591	0.0688106	0.500122	FALSE
ENSG00000086061	DNAJA1	13500	12217	10683	5380	6660	3751	0.0594614	-1.06271	7.78009	0.000265904	0.0087095	TRUE
ENSG00000086062	B4GALT1	545	519	652	233	289	278	0.112997	-0.937145	3.4272	0.0211638	0.229579	TRUE
ENSG00000086065	CHMP5	3134	2776	2847	1973	2215	1884	0.0787642	-0.366861	5.99012	0.270853	1	FALSE
ENSG00000086102	NFX1	2610	2122	2041	1657	1989	1257	0.0911015	-0.315674	5.63871	0.378583	1	FALSE
ENSG00000086159	AQP6	3	1	11	8	6	23	0.43058	1.49931	-1.80693	0.103896	0.644056	FALSE
ENSG00000086189	DIMT1	2711	2758	2021	736	988	503	0.104722	-1.61501	5.34665	4.08402e-05	0.0019658	TRUE
ENSG00000086200	IPO11	1891	1736	1721	894	1057	830	0.0939153	-0.786855	5.11198	0.0316841	0.302376	TRUE
ENSG00000086205	FOLH1	0	0	0	0	0	0	0.00527928	0	-4.27321	1	1	FALSE
ENSG00000086232	EIF2AK1	4778	3925	4549	3519	3851	2925	0.0637147	-0.207229	6.65795	0.488307	1	FALSE
ENSG00000086288	NME8	0	0	0	0	0	1	0.634983	1.96128	-4.1528	1	1	FALSE
ENSG00000086289	EPDR1	1633	1400	1300	1199	1612	1541	0.0989033	0.176457	5.23645	0.637043	1	FALSE
ENSG00000086300	SNX10	221	211	92	472	294	222	0.168994	1.07412	2.73972	0.0315471	0.30169	TRUE
ENSG00000086475	SEPHS1	5531	5571	4712	2980	3508	2632	0.0638346	-0.641702	6.73137	0.0325819	0.308076	TRUE
ENSG00000086504	MRPL28	2508	2085	2605	1904	1867	1633	0.0869729	-0.250898	5.75919	0.473691	1	FALSE
ENSG00000086506	HBQ1	58	32	53	4	4	15	0.244209	-2.39509	-0.420964	0.000576786	0.0160592	TRUE
ENSG00000086544	ITPKC	783	581	689	895	1202	567	0.112128	0.513612	4.34659	0.199211	0.924602	FALSE
ENSG00000086548	CEACAM6	0	0	0	0	0	0	0.00527928	0	-4.27321	1	1	FALSE
ENSG00000086570	FAT2	0	0	3	23	21	4	0.377852	3.94289	-1.86426	0.000240779	0.00808249	TRUE
ENSG00000086589	RBM22	2526	2175	2486	1935	2243	1909	0.0844989	-0.0783235	5.8385	0.820705	1	FALSE
ENSG00000086598	TMED2	11003	9653	9571	6118	6993	4422	0.0569396	-0.638155	7.66368	0.0242495	0.252412	TRUE
ENSG00000086619	ERO1LB	263	238	250	298	280	384	0.123445	0.541523	2.92389	0.200791	0.92909	FALSE
ENSG00000086666	ZFAND6	6009	4963	4484	4098	4642	2891	0.0654088	-0.260175	6.85306	0.390381	1	FALSE
ENSG00000086696	HSD17B2	0	0	0	0	0	0	0.00527928	0	-4.27321	1	1	FALSE
ENSG00000086712	TXLNG	1550	1411	1294	715	717	560	0.0984546	-0.937601	4.72831	0.0127403	0.161429	TRUE
ENSG00000086717	PPEF1	5	32	3	65	121	13	0.486406	2.34636	0.116025	0.0104516	0.139286	TRUE
ENSG00000086730	LAT2	40	25	113	19	32	25	0.253738	-1.07514	0.17831	0.0939718	0.603866	FALSE
ENSG00000086758	HUWE1	18312	15052	16939	13884	16534	10601	0.0540386	-0.14531	8.6106	0.596849	1	FALSE
ENSG00000086827	ZW10	2115	2019	1529	896	1071	677	0.100391	-0.951778	5.13515	0.0121742	0.156508	TRUE
ENSG00000086848	ALG9	609	574	506	528	590	457	0.103371	0.0551409	3.8203	0.887564	1	FALSE
ENSG00000086967	MYBPC2	708	1335	21	126	16	4	0.790131	-3.68808	3.2097	0.00221523	0.0446944	TRUE
ENSG00000086991	NOX4	1	0	0	15	3	0	0.743091	3.87583	-2.88976	0.0175109	0.201304	TRUE
ENSG00000087008	ACOX3	1271	1262	1361	1280	1528	1500	0.097802	0.310555	5.16154	0.403802	1	FALSE
ENSG00000087053	MTMR2	4638	3915	3517	2288	2676	1193	0.0890654	-0.835993	6.26334	0.0188563	0.211813	TRUE
ENSG00000087074	PPP1R15A	1594	1591	835	1742	1996	794	0.134141	0.302177	5.1973	0.488222	1	FALSE
ENSG00000087076	HSD17B14	45	38	256	67	138	389	0.436053	1.02488	2.10528	0.204313	0.938687	FALSE
ENSG00000087077	TRIP6	7661	5730	5422	2950	3644	2239	0.0661753	-0.93852	6.86348	0.0022379	0.0450264	TRUE
ENSG00000087085	ACHE	11	16	31	17	11	18	0.228777	-0.164656	-0.985885	0.862749	1	FALSE
ENSG00000087086	FTL	28666	20249	25029	22853	29539	11616	0.07297	-0.0761685	9.19535	0.811474	1	FALSE
ENSG00000087087	SRRT	6256	5373	4896	2769	3525	1437	0.0822313	-0.965823	6.6718	0.00481542	0.0797479	TRUE
ENSG00000087088	BAX	3248	2417	3062	2144	1738	1419	0.0879011	-0.556445	5.90178	0.114545	0.68147	FALSE
ENSG00000087095	NLK	2507	1887	2938	1393	1642	1286	0.0947467	-0.60478	5.63431	0.0989155	0.624874	FALSE
ENSG00000087111	PIGS	1785	1321	1635	1370	1700	1202	0.0949466	0.00596802	5.27622	0.987687	1	FALSE
ENSG00000087116	ADAMTS2	5	8	17	26	13	251	0.574873	3.52755	0.685214	0.00070537	0.0187188	TRUE
ENSG00000087128	TMPRSS11E	0	0	0	0	0	0	0.00527928	0	-4.27321	1	1	FALSE
ENSG00000087152	ATXN7L3	3970	3603	3209	3026	3258	2299	0.0716902	-0.176367	6.37575	0.578409	1	FALSE
ENSG00000087157	PGS1	1989	1495	1636	1527	1668	1197	0.0934594	-0.0632187	5.35194	0.862311	1	FALSE
ENSG00000087191	PSMC5	1519	1683	1551	1058	1446	829	0.100725	-0.376804	5.11173	0.318347	1	FALSE
ENSG00000087206	UIMC1	1848	1878	1706	1154	1292	931	0.0944266	-0.53611	5.23408	0.142951	0.777893	FALSE
ENSG00000087237	CETP	0	0	0	0	0	1	0.634809	1.96127	-4.1528	1	1	FALSE
ENSG00000087245	MMP2	5593	10257	1690	214	301	22	0.331523	-4.95726	6.22718	1.0404e-09	2.23956e-07	TRUE
ENSG00000087250	MT3	4	7	62	10	7	64	0.691079	0.391934	-0.417544	0.71658	1	FALSE
ENSG00000087253	LPCAT2	246	609	767	2	6	59	0.512264	-4.33967	2.83785	1.31173e-05	0.000807178	TRUE
ENSG00000087258	GNAO1	341	63	557	865	901	1218	0.257523	1.83177	4.15442	0.00340776	0.0614724	TRUE
ENSG00000087263	OGFOD1	2909	2723	2262	1198	1457	825	0.0958453	-1.03979	5.58443	0.00508351	0.0828485	TRUE
ENSG00000087266	SH3BP2	6468	4303	3153	14077	11037	6344	0.0854477	1.33443	7.63248	0.000148721	0.00553703	TRUE
ENSG00000087269	NOP14	3712	3766	3023	1331	1483	768	0.0937865	-1.41561	5.88584	0.000130574	0.00499398	TRUE
ENSG00000087274	ADD1	9332	8318	6999	10602	13311	9241	0.0556049	0.580425	7.97158	0.0379207	0.341144	TRUE
ENSG00000087299	L2HGDH	560	464	510	356	388	350	0.10546	-0.321773	3.5008	0.409663	1	FALSE
ENSG00000087301	TXNDC16	601	645	537	564	690	682	0.106875	0.283526	4.02259	0.46833	1	FALSE
ENSG00000087302	C14orf166	5813	5021	4189	3359	3462	1992	0.0724921	-0.623313	6.659	0.0513965	0.416706	FALSE
ENSG00000087303	NID2	236	820	18	26	62	12	0.557011	-3.36114	2.32098	0.000716983	0.0189662	TRUE
ENSG00000087338	GMCL1	1043	1334	998	688	807	652	0.104906	-0.503497	4.56831	0.192742	0.907522	FALSE
ENSG00000087365	SF3B2	9381	7397	8231	6477	7151	5280	0.0556623	-0.245934	7.55414	0.378303	1	FALSE
ENSG00000087448	KLHL42	4206	3414	3169	2213	3052	1809	0.0783037	-0.461652	6.24624	0.164645	0.843516	FALSE
ENSG00000087460	GNAS	19812	20601	14559	21652	24437	13760	0.0625354	0.262001	8.95042	0.375603	1	FALSE
ENSG00000087470	DNM1L	5193	5208	4439	2887	3511	2591	0.0647367	-0.571629	6.66738	0.0585097	0.451493	FALSE
ENSG00000087494	PTHLH	202	718	82	24	94	26	0.375319	-2.7307	2.28956	0.000549479	0.0154433	TRUE
ENSG00000087495	PHACTR3	4	73	1	2	1	0	0.883112	-4.47082	-1.32276	0.00221487	0.0446944	TRUE
ENSG00000087502	ERGIC2	3453	3433	3213	2040	2477	1705	0.0764016	-0.551034	6.12125	0.0934695	0.602779	FALSE
ENSG00000087510	TFAP2C	1403	1150	270	292	169	89	0.244812	-2.20159	3.80375	0.000370567	0.0113653	TRUE
ENSG00000087586	AURKA	2511	2434	1988	259	302	405	0.112316	-2.65807	5.03959	3.44104e-10	8.40731e-08	TRUE
ENSG00000087589	CASS4	3	6	2	5	12	9	0.232972	1.35543	-2.22665	0.0851862	0.570651	FALSE
ENSG00000087842	PIR	1403	988	1405	717	859	622	0.102311	-0.630715	4.67244	0.0987741	0.624401	FALSE
ENSG00000087884	AAMDC	651	596	329	495	556	314	0.130448	-0.0610595	3.65818	0.888981	1	FALSE
ENSG00000087903	RFX2	518	243	807	560	555	1158	0.19777	0.749898	4.10236	0.159833	0.828345	FALSE
ENSG00000087916	SLC6A14	0	0	0	0	0	0	0.00527928	0	-4.27321	1	1	FALSE
ENSG00000087995	METTL2A	1399	1059	1384	869	962	876	0.0998515	-0.337534	4.8132	0.369969	1	FALSE
ENSG00000088002	SULT2B1	0	1	2	11	12	19	0.244446	3.81869	-1.97228	4.82726e-05	0.00223678	TRUE
ENSG00000088035	ALG6	853	651	784	508	493	434	0.102556	-0.506724	3.99454	0.186381	0.889773	FALSE
ENSG00000088038	CNOT3	932	793	879	903	1019	730	0.0987505	0.179802	4.50638	0.631703	1	FALSE
ENSG00000088053	GP6	3	3	2	1	0	1	0.195394	-1.66589	-3.40312	0.164222	0.842406	FALSE
ENSG00000088179	PTPN4	2852	2718	2609	2242	2924	2151	0.078193	-0.00855641	6.06094	0.979818	1	FALSE
ENSG00000088205	DDX18	9316	8314	8605	3471	3753	2628	0.0589404	-1.26149	7.24752	1.51405e-05	0.000906631	TRUE
ENSG00000088247	KHSRP	6662	5923	5510	3633	4218	2534	0.0642475	-0.655691	6.9167	0.0294798	0.289229	TRUE
ENSG00000088256	GNA11	2792	2313	2363	1668	2168	1857	0.086242	-0.227187	5.82086	0.514646	1	FALSE
ENSG00000088280	ASAP3	2630	1756	3253	3511	3475	4080	0.0882657	0.715001	6.36353	0.0432348	0.372823	TRUE
ENSG00000088298	EDEM2	975	727	1001	944	948	771	0.101808	0.140109	4.53719	0.713033	1	FALSE
ENSG00000088305	DNMT3B	813	519	797	418	434	419	0.110934	-0.570024	3.86226	0.153452	0.8097	FALSE
ENSG00000088320	REM1	2	32	25	0	10	2	0.629838	-2.21402	-1.49509	0.0428379	0.370505	TRUE
ENSG00000088325	TPX2	6448	6387	5544	1020	1311	1523	0.0783503	-2.07702	6.54036	1.70062e-09	3.40742e-07	TRUE
ENSG00000088340	FER1L4	23	20	55	57	18	68	0.280821	0.749563	0.175761	0.261949	1	FALSE
ENSG00000088356	PDRG1	619	581	614	432	478	569	0.111464	-0.117623	3.83941	0.769843	1	FALSE
ENSG00000088367	EPB41L1	712	291	590	1022	1385	590	0.14165	1.05812	4.31209	0.0195254	0.216882	TRUE
ENSG00000088386	SLC15A1	0	0	0	0	1	0	0.705884	1.90984	-4.15881	1	1	FALSE
ENSG00000088387	DOCK9	1217	1392	901	498	659	271	0.126414	-1.17428	4.37976	0.0061825	0.095466	TRUE
ENSG00000088448	ANKRD10	11328	9587	7282	9418	8924	4638	0.0717458	-0.151039	7.77006	0.633617	1	FALSE
ENSG00000088451	TGDS	673	750	744	424	478	372	0.10432	-0.616537	3.88289	0.111419	0.67059	FALSE
ENSG00000088538	DOCK3	75	25	191	133	129	347	0.331691	1.28618	2.04961	0.0691539	0.501962	FALSE
ENSG00000088543	C3orf18	163	160	213	219	319	527	0.164265	1.18449	2.85682	0.0164198	0.192623	TRUE
ENSG00000088682	COQ9	2542	2079	2344	1920	2164	1605	0.08549	-0.135633	5.76379	0.696097	1	FALSE
ENSG00000088726	TMEM40	0	1	0	1	1	1	0.224108	1.42065	-3.85273	0.650644	1	FALSE
ENSG00000088727	KIF9	416	415	368	263	239	299	0.117928	-0.404342	3.11567	0.328958	1	FALSE
ENSG00000088756	ARHGAP28	4	7	0	5	0	1	0.625607	-0.677347	-2.9999	0.653608	1	FALSE
ENSG00000088766	CRLS1	3414	2729	2738	3211	4527	2499	0.0763872	0.348545	6.36284	0.287691	1	FALSE
ENSG00000088782	DEFB127	0	0	0	0	0	0	0.00527928	0	-4.27321	1	1	FALSE
ENSG00000088808	PPP1R13B	101	88	65	156	94	82	0.149701	0.550467	1.37959	0.251626	1	FALSE
ENSG00000088812	ATRN	5099	4026	4759	5359	6087	4968	0.0598034	0.403255	7.0394	0.164056	0.841793	FALSE
ENSG00000088826	SMOX	2679	1572	2681	2212	2528	1108	0.111911	-0.105776	5.76509	0.79013	1	FALSE
ENSG00000088827	SIGLEC1	0	0	0	26	21	4	0.351067	7.1422	-1.86041	1.24114e-06	0.000106471	TRUE
ENSG00000088832	FKBP1A	3389	2988	2928	1862	2094	1194	0.0861899	-0.710333	5.93703	0.0422454	0.367245	TRUE
ENSG00000088833	NSFL1C	1792	1791	1524	1274	1662	1348	0.0946778	-0.0969122	5.33945	0.791353	1	FALSE
ENSG00000088836	SLC4A11	178	175	280	34	34	37	0.141915	-2.42402	1.65087	7.74481e-07	7.23328e-05	TRUE
ENSG00000088854	C20orf194	1177	1111	1024	1725	2165	1845	0.0938211	0.952472	5.31446	0.00941502	0.129398	TRUE
ENSG00000088876	ZNF343	661	743	695	604	613	465	0.103564	-0.170865	4.0288	0.657456	1	FALSE
ENSG00000088881	EBF4	224	208	189	640	515	443	0.113043	1.52391	3.30528	0.000218189	0.00748475	TRUE
ENSG00000088882	CPXM1	1744	950	709	1771	1775	776	0.141554	0.499161	5.04889	0.265666	1	FALSE
ENSG00000088888	MAVS	2984	2434	2362	2863	3153	1998	0.0801623	0.193369	6.08761	0.564819	1	FALSE
ENSG00000088899	LZTS3	254	309	260	198	207	276	0.130023	-0.0973405	2.7217	0.825867	1	FALSE
ENSG00000088926	F11	0	2	0	0	0	1	0.644281	-0.658687	-3.94628	1	1	FALSE
ENSG00000088930	XRN2	12476	10921	8553	5907	5996	3413	0.0653596	-0.91493	7.63932	0.00268237	0.0514659	TRUE
ENSG00000088970	PLK1S1	578	578	333	1111	603	646	0.136525	0.834319	4.08511	0.0599478	0.458823	FALSE
ENSG00000088986	DYNLL1	3908	3516	3268	2535	2973	1825	0.0759329	-0.398121	6.26394	0.223366	0.990276	FALSE
ENSG00000088992	TESC	167	47	68	870	335	129	0.292281	2.41643	2.843	0.000412678	0.0123112	TRUE
ENSG00000089006	SNX5	9801	7953	8691	4933	5598	4189	0.0563712	-0.687862	7.44994	0.0147365	0.179194	TRUE
ENSG00000089009	RPL6	47008	42159	36262	32509	32096	23886	0.0541531	-0.347248	9.83666	0.20694	0.945973	FALSE
ENSG00000089012	SIRPG	0	0	0	0	0	0	0.00527928	0	-4.27321	1	1	FALSE
ENSG00000089022	MAPKAPK5	2613	2483	2334	1727	1796	1461	0.0861965	-0.418563	5.73252	0.23023	1	FALSE
ENSG00000089041	P2RX7	141	73	81	274	151	60	0.215552	0.871418	1.77354	0.12567	0.719493	FALSE
ENSG00000089048	ESF1	2509	2431	2485	1316	1563	1020	0.0908327	-0.783911	5.58793	0.0293017	0.288018	TRUE
ENSG00000089050	RBBP9	2155	1914	1661	1370	1360	1467	0.0953687	-0.274303	5.41847	0.454984	1	FALSE
ENSG00000089053	ANAPC5	10130	9083	8442	6983	7647	5343	0.055877	-0.317269	7.66967	0.256733	1	FALSE
ENSG00000089057	SLC23A2	2697	1676	2565	1925	2241	1785	0.091565	-0.0558306	5.79103	0.876864	1	FALSE
ENSG00000089060	SLC8B1	270	242	335	618	592	594	0.111808	1.25632	3.5611	0.00198002	0.0410207	TRUE
ENSG00000089063	TMEM230	3087	2493	2585	2260	2769	1829	0.0802078	-0.0997624	6.00876	0.76666	1	FALSE
ENSG00000089091	DZANK1	277	291	326	339	358	474	0.124388	0.567498	3.19453	0.182256	0.882772	FALSE
ENSG00000089094	KDM2B	2485	2233	2024	1654	1618	1473	0.0893792	-0.341516	5.62365	0.336347	1	FALSE
ENSG00000089101	C20orf26	52	51	43	36	45	73	0.170903	0.269154	0.451778	0.608359	1	FALSE
ENSG00000089116	LHX5	0	0	0	2	0	0	0.846048	2.73345	-4.04733	0.561791	1	FALSE
ENSG00000089123	TASP1	552	509	581	447	506	362	0.105027	-0.16985	3.67159	0.662643	1	FALSE
ENSG00000089127	OAS1	135	149	42	127	60	323	0.318092	0.89061	1.94343	0.196012	0.916882	FALSE
ENSG00000089154	GCN1L1	14624	12515	13451	7437	8432	5332	0.0552429	-0.78931	8.03158	0.00473888	0.0789655	TRUE
ENSG00000089157	RPLP0	104899	89634	85047	75496	74073	60389	0.0523739	-0.252004	11.0349	0.351315	1	FALSE
ENSG00000089159	PXN	3621	2857	2928	1452	1672	1084	0.0863959	-1.0082	5.84338	0.00417374	0.071571	TRUE
ENSG00000089163	SIRT4	47	47	72	79	62	69	0.148033	0.50358	0.764363	0.300325	1	FALSE
ENSG00000089169	RPH3A	16	245	0	5	32	0	1.31551	-2.82618	0.405785	0.0671253	0.492323	FALSE
ENSG00000089177	KIF16B	495	469	383	921	862	473	0.116902	0.885582	3.97462	0.0312079	0.299875	TRUE
ENSG00000089195	TRMT6	1723	1701	1446	439	550	292	0.106464	-1.78935	4.68588	7.59193e-06	0.000510582	TRUE
ENSG00000089199	CHGB	60	33	69	65	94	61	0.153289	0.594827	0.76973	0.228331	1	FALSE
ENSG00000089220	PEBP1	12578	11857	9209	8525	9433	5615	0.0603784	-0.368526	7.92999	0.205134	0.94174	FALSE
ENSG00000089225	TBX5	0	0	0	0	0	0	0.00527928	0	-4.27321	1	1	FALSE
ENSG00000089234	BRAP	1805	1524	1412	1532	1758	1520	0.0927201	0.185769	5.37047	0.607764	1	FALSE
ENSG00000089248	ERP29	3859	2890	3032	2501	2864	2390	0.0745034	-0.168745	6.23369	0.602177	1	FALSE
ENSG00000089250	NOS1	1	0	0	0	0	0	0.718569	-1.80098	-4.1613	1	1	FALSE
ENSG00000089280	FUS	2517	2544	2444	1576	1927	1255	0.089102	-0.513204	5.70956	0.14824	0.796141	FALSE
ENSG00000089289	IGBP1	2316	2094	1850	2594	2226	2049	0.0872104	0.299357	5.83448	0.393162	1	FALSE
ENSG00000089327	FXYD5	48	45	104	5	0	93	0.835755	-0.709588	0.43784	0.542002	1	FALSE
ENSG00000089335	ZNF302	2461	2379	1735	2691	2851	2321	0.0843362	0.417144	5.97209	0.226454	0.998792	FALSE
ENSG00000089351	GRAMD1A	2561	2637	2227	1963	2104	1691	0.0855785	-0.211761	5.82545	0.541991	1	FALSE
ENSG00000089356	FXYD3	0	0	0	3	2	0	0.38509	3.89751	-3.7678	0.103237	0.642032	FALSE
ENSG00000089472	HEPH	5	12	62	9	50	317	0.727811	2.49404	1.15511	0.0242677	0.25251	TRUE
ENSG00000089486	CDIP1	1400	1078	1212	1884	1708	1525	0.0948155	0.638908	5.26646	0.0817579	0.557685	FALSE
ENSG00000089505	CMTM1	46	67	30	55	63	41	0.165841	0.291236	0.443337	0.58701	1	FALSE
ENSG00000089558	KCNH4	1	1	1	3	2	0	0.263342	0.799689	-3.53723	0.76543	1	FALSE
ENSG00000089597	GANAB	18845	16843	16424	11308	13862	8369	0.0549815	-0.491075	8.50911	0.0769981	0.536467	FALSE
ENSG00000089639	GMIP	425	294	352	682	609	449	0.110859	0.861215	3.62227	0.0317454	0.30276	TRUE
ENSG00000089682	RBM41	642	616	602	674	801	722	0.100743	0.402381	4.1472	0.288866	1	FALSE
ENSG00000089685	BIRC5	6238	5518	4646	1098	1264	1117	0.0723763	-2.07171	6.37301	4.04639e-10	9.56351e-08	TRUE
ENSG00000089692	LAG3	41	62	69	48	56	24	0.170454	-0.307019	0.418311	0.558761	1	FALSE
ENSG00000089693	MLF2	5602	5130	5226	3527	4051	2878	0.0617162	-0.458594	6.81709	0.119568	0.698846	FALSE
ENSG00000089723	OTUB2	131	103	149	192	157	200	0.131162	0.699215	2.05476	0.113886	0.679642	FALSE
ENSG00000089737	DDX24	10735	8934	8994	6926	7452	4870	0.0570334	-0.42348	7.67315	0.134324	0.750789	FALSE
ENSG00000089775	ZBTB25	962	942	1093	1210	1163	1329	0.103019	0.476446	4.87865	0.21288	0.961307	FALSE
ENSG00000089818	NECAP1	1757	1601	1618	1458	1522	1305	0.0921062	-0.0548368	5.32082	0.879698	1	FALSE
ENSG00000089820	ARHGAP4	64	46	55	143	130	195	0.142816	1.69609	1.53519	0.000380005	0.0115859	TRUE
ENSG00000089847	ANKRD24	28	16	56	88	102	214	0.241784	2.21885	1.24091	0.000423307	0.0125636	TRUE
ENSG00000089876	DHX32	3493	2663	2846	2120	2086	1480	0.0828289	-0.50537	5.96625	0.139528	0.767132	FALSE
ENSG00000089902	RCOR1	3596	2463	3112	2191	2329	1474	0.0845297	-0.459638	6.0103	0.183215	0.885193	FALSE
ENSG00000089916	GPATCH2L	6014	5166	5247	5661	5623	5104	0.0590351	0.162187	7.15102	0.572752	1	FALSE
ENSG00000090006	LTBP4	417	493	1106	618	490	1057	0.189893	0.296255	4.21699	0.569402	1	FALSE
ENSG00000090013	BLVRB	206	122	181	359	325	722	0.168969	1.68665	3.1317	0.000861049	0.0218202	TRUE
ENSG00000090020	SLC9A1	484	395	347	564	520	312	0.11765	0.337353	3.50487	0.412628	1	FALSE
ENSG00000090054	SPTLC1	2872	2547	2856	2190	2539	2279	0.0784389	-0.0764412	6.04341	0.818301	1	FALSE
ENSG00000090060	PAPOLA	8275	8270	7822	5794	6752	5368	0.0556262	-0.289233	7.50356	0.300098	1	FALSE
ENSG00000090061	CCNK	445	415	438	449	446	335	0.106868	0.0756489	3.4537	0.84897	1	FALSE
ENSG00000090097	PCBP4	4365	3729	4287	4957	4640	3744	0.0629359	0.266403	6.80028	0.369998	1	FALSE
ENSG00000090104	RGS1	0	0	0	0	0	0	0.00527928	0	-4.27321	1	1	FALSE
ENSG00000090238	YPEL3	281	370	190	486	501	601	0.134788	1.08727	3.43952	0.0145221	0.177294	TRUE
ENSG00000090263	MRPS33	1368	1375	1309	945	1009	808	0.0967818	-0.39817	4.86973	0.282648	1	FALSE
ENSG00000090266	NDUFB2	2684	2605	2139	1475	1787	866	0.101234	-0.71349	5.61287	0.0599906	0.458945	FALSE
ENSG00000090273	NUDC	4082	3884	3444	1953	2370	1478	0.0773802	-0.830882	6.18824	0.0122705	0.157439	TRUE
ENSG00000090316	MAEA	3297	2848	2550	1860	2078	1451	0.0833183	-0.536286	5.90617	0.118127	0.694501	FALSE
ENSG00000090339	ICAM1	321	198	29	130	145	5	0.544738	-0.85015	1.79587	0.345885	1	FALSE
ENSG00000090372	STRN4	5363	4641	4619	3288	3688	2657	0.0628657	-0.447934	6.69342	0.131999	0.742437	FALSE
ENSG00000090376	IRAK3	7	3	13	16	18	30	0.251662	1.65345	-1.18321	0.0213843	0.231147	TRUE
ENSG00000090382	LYZ	7	6	2	2	5	3	0.221084	-0.415646	-2.65724	0.658468	1	FALSE
ENSG00000090402	SI	1	0	0	0	1	0	0.483835	0.11045	-4.05537	1	1	FALSE
ENSG00000090432	MUL1	1737	1389	1306	1182	1463	973	0.0968283	-0.139158	5.10803	0.707162	1	FALSE
ENSG00000090447	TFAP4	1357	1409	907	247	283	185	0.110853	-2.21322	4.19503	1.00607e-07	1.1769e-05	TRUE
ENSG00000090470	PDCD7	1377	1477	1291	1022	1119	1119	0.0991202	-0.181803	5.00108	0.627754	1	FALSE
ENSG00000090487	SPG21	3266	2852	2442	2722	3152	1603	0.0871243	-0.0555143	6.09924	0.874178	1	FALSE
ENSG00000090512	FETUB	7	3	4	6	1	1	0.281749	-0.610475	-2.78002	0.539282	1	FALSE
ENSG00000090520	DNAJB11	4271	3675	3832	3263	3502	2462	0.0681803	-0.199287	6.4921	0.519534	1	FALSE
ENSG00000090530	LEPREL1	889	461	255	341	487	139	0.20307	-0.589987	3.42866	0.275517	1	FALSE
ENSG00000090534	THPO	1	2	0	5	6	0	0.428827	1.85074	-3.15864	0.178352	0.875879	FALSE
ENSG00000090539	CHRD	21	27	17	79	110	16	0.261024	1.7444	0.281365	0.00861416	0.121671	TRUE
ENSG00000090554	FLT3LG	34	28	50	44	29	56	0.184213	0.395383	0.153929	0.473504	1	FALSE
ENSG00000090565	RAB11FIP3	2722	2356	2200	2813	3491	2144	0.0799283	0.362072	6.08554	0.280569	1	FALSE
ENSG00000090581	GNPTG	1680	1189	1335	2089	2589	2070	0.0912542	0.847816	5.58199	0.0188042	0.211476	TRUE
ENSG00000090612	ZNF268	2481	2001	2038	1968	2131	1994	0.0862042	0.0718651	5.76957	0.836856	1	FALSE
ENSG00000090615	GOLGA3	6014	5264	4628	3677	4718	2759	0.0660901	-0.367214	6.84857	0.228065	1	FALSE
ENSG00000090621	PABPC4	6619	6428	5628	3788	4095	2230	0.0688716	-0.745915	6.93038	0.0168964	0.19643	TRUE
ENSG00000090659	CD209	0	0	0	0	0	0	0.00527928	0	-4.27321	1	1	FALSE
ENSG00000090661	CERS4	937	697	781	2645	3200	1367	0.109507	1.71343	5.39632	2.19019e-05	0.00121478	TRUE
ENSG00000090674	MCOLN1	272	245	270	268	336	216	0.113165	0.205647	2.80307	0.617505	1	FALSE
ENSG00000090686	USP48	2516	2271	2376	2303	2490	2031	0.0805912	0.0884341	5.91782	0.793128	1	FALSE
ENSG00000090776	EFNB1	1657	2302	1349	1198	1942	1484	0.111464	-0.0543717	5.42452	0.891366	1	FALSE
ENSG00000090857	PDPR	3238	3249	2683	2361	2626	2332	0.0768265	-0.164037	6.15095	0.617844	1	FALSE
ENSG00000090861	AARS	8329	7111	8902	5838	7125	4479	0.0591135	-0.335264	7.47898	0.244091	1	FALSE
ENSG00000090863	GLG1	13381	10823	10189	10360	11659	9189	0.0538506	0.0213992	8.14126	0.937914	1	FALSE
ENSG00000090889	KIF4A	2900	2767	2407	426	617	603	0.101033	-2.12573	5.34429	6.41058e-08	7.91481e-06	TRUE
ENSG00000090905	TNRC6A	5359	4401	4966	5104	5881	4110	0.0603861	0.188934	7.00709	0.516081	1	FALSE
ENSG00000090920	FCGBP	18	28	36	23	45	119	0.293843	1.39649	0.354926	0.04145	0.362672	TRUE
ENSG00000090924	PLEKHG2	1771	1510	2081	2563	3111	1527	0.0993605	0.559153	5.76271	0.136017	0.75613	FALSE
ENSG00000090932	DLL3	475	744	658	2822	4596	2826	0.103995	2.57562	5.75627	2.08137e-10	5.47825e-08	TRUE
ENSG00000090971	NAT14	2835	2161	3118	2139	2675	2111	0.0829719	-0.0696588	6.01613	0.83874	1	FALSE
ENSG00000090975	PITPNM2	331	305	452	548	716	474	0.115075	0.819383	3.62994	0.0447836	0.38075	TRUE
ENSG00000090989	EXOC1	2940	2624	2593	3272	3742	3513	0.0715879	0.53466	6.35109	0.0924822	0.598746	FALSE
ENSG00000091009	RBM27	4452	4270	4409	2911	3109	2443	0.0669983	-0.479114	6.52903	0.118828	0.696712	FALSE
ENSG00000091010	POU4F3	4	2	3	0	0	0	0.202898	-4.56392	-3.47995	0.0101349	0.136421	TRUE
ENSG00000091039	OSBPL8	9906	10578	6691	6729	7514	3809	0.0729332	-0.455211	7.58773	0.154955	0.812817	FALSE
ENSG00000091073	DTX2	136	96	107	108	99	83	0.12542	-0.0581712	1.46155	0.898677	1	FALSE
ENSG00000091106	NLRC4	2	0	2	0	0	0	0.351161	-3.46363	-3.8664	0.1675	0.848356	FALSE
ENSG00000091127	PUS7	4601	4463	3371	1223	1340	566	0.101428	-1.86011	6.01927	1.82625e-06	0.000148733	TRUE
ENSG00000091128	LAMB4	35	17	16	16	15	16	0.184854	-0.342627	-0.882009	0.595933	1	FALSE
ENSG00000091129	NRCAM	9135	5340	11837	3883	3591	9942	0.140997	-0.365837	7.57294	0.411924	1	FALSE
ENSG00000091136	LAMB1	42331	46999	17154	16219	17429	3516	0.163505	-1.40964	9.22668	0.00392852	0.0684408	TRUE
ENSG00000091137	SLC26A4	24	628	5	3	9	4	0.831095	-5.2669	1.55617	0.000109371	0.00436465	TRUE
ENSG00000091138	SLC26A3	0	0	0	0	0	0	0.00527928	0	-4.27321	1	1	FALSE
ENSG00000091140	DLD	4285	3850	3694	2670	3075	1957	0.0723525	-0.471621	6.37867	0.139634	0.767132	FALSE
ENSG00000091157	WDR7	1389	1082	1335	1580	1785	1300	0.0947799	0.449645	5.20039	0.21978	0.980231	FALSE
ENSG00000091164	TXNL1	3546	3292	2685	2312	2535	2189	0.0769356	-0.274047	6.15177	0.40491	1	FALSE
ENSG00000091181	IL5RA	4	1	2	2	3	4	0.209174	0.520194	-3.04731	0.551236	1	FALSE
ENSG00000091262	ABCC6	15	20	52	53	61	129	0.263139	1.67097	0.635909	0.0105579	0.14022	TRUE
ENSG00000091317	CMTM6	6870	6356	6167	3120	3823	3058	0.0599896	-0.798028	6.96482	0.00620587	0.0957759	TRUE
ENSG00000091409	ITGA6	5706	2801	6430	2053	2106	3703	0.115967	-0.715666	6.6088	0.0777385	0.540195	FALSE
ENSG00000091428	RAPGEF4	268	104	232	198	124	112	0.166023	-0.29638	2.16195	0.553323	1	FALSE
ENSG00000091436	MLTK	4912	4440	2990	3047	2996	1028	0.11464	-0.67538	6.35511	0.0938838	0.60337	FALSE
ENSG00000091482	SMPX	1	0	0	2	3	0	0.355771	2.07964	-3.69122	0.293202	1	FALSE
ENSG00000091483	FH	4583	3959	3789	1950	2264	1388	0.0765678	-0.991158	6.24187	0.00274371	0.052227	TRUE
ENSG00000091490	SEL1L3	461	1015	197	1824	1521	1268	0.203146	1.59927	4.80988	0.00363361	0.0644817	TRUE
ENSG00000091513	TF	360	266	36	240	189	149	0.290567	-0.0187941	2.42051	0.97972	1	FALSE
ENSG00000091527	CDV3	12858	11344	8282	6345	6398	3039	0.0754843	-0.902388	7.66726	0.00586907	0.0918509	TRUE
ENSG00000091536	MYO15A	7	9	26	21	16	103	0.425465	1.96909	-0.152127	0.0203966	0.223602	TRUE
ENSG00000091542	ALKBH5	5214	4082	4356	3645	4048	3584	0.0625713	-0.108385	6.74496	0.714612	1	FALSE
ENSG00000091583	APOH	0	0	0	0	0	2	0.870115	2.78891	-4.04114	0.563326	1	FALSE
ENSG00000091592	NLRP1	2840	852	4781	5530	4822	6070	0.158945	1.14285	6.78818	0.0170684	0.19771	TRUE
ENSG00000091622	PITPNM3	305	149	557	1005	1157	716	0.168312	1.65573	4.10289	0.000966887	0.0238245	TRUE
ENSG00000091640	SPAG7	2455	2235	2104	1230	1535	995	0.0918166	-0.705729	5.48624	0.050799	0.414	FALSE
ENSG00000091651	ORC6	1822	1535	1341	227	317	394	0.118689	-2.13779	4.55794	5.66999e-07	5.48115e-05	TRUE
ENSG00000091656	ZFHX4	1975	2942	1302	4129	5427	2139	0.118326	1.0248	6.28187	0.012878	0.16278	TRUE
ENSG00000091664	SLC17A6	0	0	0	0	0	0	0.00527928	0	-4.27321	1	1	FALSE
ENSG00000091704	CPA1	1	0	1	0	0	1	0.32263	-0.642911	-3.95074	1	1	FALSE
ENSG00000091732	ZC3HC1	1795	1446	1309	1265	1358	933	0.0974491	-0.200009	5.11717	0.590219	1	FALSE
ENSG00000091831	ESR1	2	2	0	0	2	2	0.307978	0.15201	-3.53545	1	1	FALSE
ENSG00000091844	RGS17	1696	1650	231	369	272	114	0.280439	-2.10078	4.16793	0.00144331	0.0324941	TRUE
ENSG00000091879	ANGPT2	6	4	11	6	9	0	0.369609	-0.374247	-2.29068	0.707436	1	FALSE
ENSG00000091947	TMEM101	1849	1330	1608	1280	1188	1200	0.0970407	-0.20907	5.1853	0.572745	1	FALSE
ENSG00000091972	CD200	313	141	371	612	519	1046	0.175733	1.61505	3.77107	0.00163565	0.0356867	TRUE
ENSG00000091986	CCDC80	1884	4362	1885	772	2762	1383	0.175951	-0.621711	5.80361	0.214097	0.965155	FALSE
ENSG00000092009	CMA1	0	0	0	0	0	0	0.00527928	0	-4.27321	1	1	FALSE
ENSG00000092010	PSME1	4842	3209	3855	2781	2540	2422	0.0740663	-0.445594	6.3907	0.167749	0.848356	FALSE
ENSG00000092020	PPP2R3C	1944	1812	1566	1357	1413	1095	0.0939138	-0.304941	5.29992	0.402664	1	FALSE
ENSG00000092036	HAUS4	1054	842	924	655	597	670	0.103174	-0.37533	4.35139	0.327938	1	FALSE
ENSG00000092051	JPH4	4	1	14	34	12	134	0.533879	3.47952	0.00151235	0.000627857	0.0171653	TRUE
ENSG00000092054	MYH7	10	14	41	44	29	64	0.272828	1.25668	-0.05769	0.061115	0.464235	FALSE
ENSG00000092067	CEBPE	0	0	0	0	0	0	0.00527928	0	-4.27321	1	1	FALSE
ENSG00000092068	SLC7A8	3	1	0	1	1	1	0.262156	-0.215205	-3.61459	1	1	FALSE
ENSG00000092094	OSGEP	2239	1984	2003	1224	1435	1113	0.0906602	-0.566052	5.4148	0.114389	0.680819	FALSE
ENSG00000092096	SLC22A17	1177	846	1538	1886	2106	2938	0.11756	1.14929	5.55003	0.00529179	0.0853778	TRUE
ENSG00000092098	RNF31	1274	1038	983	1109	1213	930	0.0979031	0.140934	4.82165	0.705544	1	FALSE
ENSG00000092108	SCFD1	2971	2708	2500	2081	2513	1718	0.0814319	-0.223322	5.95606	0.509532	1	FALSE
ENSG00000092140	G2E3	2592	2687	2450	1219	1325	1246	0.0901205	-0.865819	5.61755	0.0158054	0.187736	TRUE
ENSG00000092148	HECTD1	15923	13959	12549	12168	13766	8459	0.056244	-0.155714	8.36016	0.578578	1	FALSE
ENSG00000092199	HNRNPC	39643	36152	31413	26559	27119	19475	0.0539938	-0.397794	9.58887	0.147826	0.794787	FALSE
ENSG00000092200	RPGRIP1	0	0	4	0	0	0	1.14462	-3.49183	-3.86123	0.252445	1	FALSE
ENSG00000092201	SUPT16H	13855	13305	10049	5557	6177	3626	0.0618252	-1.13282	7.79033	0.000141116	0.00530949	TRUE
ENSG00000092203	TOX4	2788	2348	2478	2714	3165	2848	0.0755141	0.362665	6.15123	0.266027	1	FALSE
ENSG00000092208	GEMIN2	922	828	720	380	400	310	0.103471	-1.02211	3.91649	0.0084279	0.119642	TRUE
ENSG00000092295	TGM1	110	101	119	82	102	134	0.141602	0.128224	1.525	0.787928	1	FALSE
ENSG00000092330	TINF2	1862	1427	1562	1792	2017	1542	0.0907412	0.301885	5.4647	0.399034	1	FALSE
ENSG00000092345	DAZL	0	0	0	2	1	0	0.370104	3.23167	-3.94891	0.293575	1	FALSE
ENSG00000092377	TBL1Y	0	0	0	0	0	0	0.00527928	0	-4.27321	1	1	FALSE
ENSG00000092421	SEMA6A	9413	3962	7138	7150	11857	4283	0.0986182	0.322102	7.54036	0.386781	1	FALSE
ENSG00000092439	TRPM7	4949	4733	3922	3252	3884	2319	0.0698958	-0.381418	6.61957	0.223665	0.991311	FALSE
ENSG00000092445	TYRO3	6462	3025	7727	7387	6580	9840	0.0984594	0.66712	7.49906	0.0737425	0.522074	FALSE
ENSG00000092470	WDR76	1431	1265	773	191	258	131	0.123816	-2.43791	4.06924	3.72429e-08	4.95758e-06	TRUE
ENSG00000092529	CAPN3	15	17	12	73	89	36	0.170167	2.28633	0.154972	4.1751e-05	0.00200132	TRUE
ENSG00000092531	SNAP23	2033	1987	1766	1367	1453	1029	0.0935567	-0.4377	5.36444	0.228979	1	FALSE
ENSG00000092607	TBX15	17	13	5	23	21	5	0.280324	0.61531	-1.28132	0.428484	1	FALSE
ENSG00000092621	PHGDH	5071	4508	5609	2365	2667	3874	0.0826559	-0.581227	6.69647	0.088857	0.585022	FALSE
ENSG00000092758	COL9A3	33802	32600	4517	23521	20529	1143	0.397994	-0.542139	8.92445	0.474354	1	FALSE
ENSG00000092820	EZR	3762	3510	5372	4398	3568	5036	0.0817131	0.22076	6.81173	0.514462	1	FALSE
[truncated: 55,906 more rows]
